# Supplementary material for: Taxonomic notes on Stemmops O. Pickard-Cambridge, 1894 (Araneae, Theridiidae) of China
Source: Biodivers Data J. 2023 Jun 26;11:e106208. doi: 10.3897/BDJ.11.e106208 (PMC10840846; doi:10.3897/BDJ.11.e106208)
Supplement: XML Treatment for Stemmops atratus [file BDJ.11.e106208-treatment1.xml]

<!DOCTYPE tp:taxon-treatment
  PUBLIC "-//TaxonX//DTD Taxonomic Treatment Publishing DTD v0 20100105//EN" "tax-treatment-NSO.dtd">
<tp:taxon-treatment xmlns:tp="http://www.plazi.org/taxpub"><tp:treatment-meta><mixed-citation publication-type="journal"><person-group><name><surname>Li</surname><given-names>Fengyuan</given-names></name><name><surname>Lin</surname><given-names>Yejie</given-names></name><name><surname>Gao</surname><given-names>Fan</given-names></name><name><surname>Yao</surname><given-names>Yanbin</given-names></name><name><surname>Li</surname><given-names>Shuqiang</given-names></name></person-group><article-title>Taxonomic notes on <italic><tp:taxon-name><tp:taxon-name-part taxon-name-part-type="genus" reg="Stemmops">Stemmops</tp:taxon-name-part></tp:taxon-name></italic> O. Pickard-Cambridge, 1894 (<tp:taxon-name><tp:taxon-name-part taxon-name-part-type="order">Araneae</tp:taxon-name-part></tp:taxon-name>, <tp:taxon-name><tp:taxon-name-part taxon-name-part-type="family">Theridiidae</tp:taxon-name-part></tp:taxon-name>) of China</article-title><source>Biodivers Data J</source><day>26</day><month>06</month><year>2023</year><volume>11</volume><pub-id pub-id-type="doi">10.3897/BDJ.11.e106208</pub-id></mixed-citation></tp:treatment-meta><tp:nomenclature><tp:taxon-name>
            <object-id xmlns:xlink="http://www.w3.org/1999/xlink" content-type="arpha" xlink:type="simple">542BE86F-32C6-5CF9-9BD2-935CF8006995</object-id>
            <tp:taxon-name-part taxon-name-part-type="genus">Stemmops</tp:taxon-name-part>
            <tp:taxon-name-part taxon-name-part-type="species">atratus</tp:taxon-name-part>
            <object-id xmlns:xlink="http://www.w3.org/1999/xlink" content-type="zoobank" xlink:type="simple" object-id-type="ZooBank">68A42A58-3FC8-4CEC-8783-47A890848A6E</object-id>
          </tp:taxon-name><tp:taxon-authority>Lin &amp; S. Li</tp:taxon-authority><tp:taxon-status xmlns:xlink="http://www.w3.org/1999/xlink" xlink:type="simple">sp. nov.</tp:taxon-status></tp:nomenclature><tp:treatment-sec sec-type="materials"><title>Materials</title><list list-type="alpha-lower" list-content="occurrences"><list-item><p><bold>Type status:</bold> <named-content xmlns:xlink="http://www.w3.org/1999/xlink" content-type="dwc:typeStatus" xlink:type="simple">Holotype</named-content>. <bold>Occurrence:</bold> catalogNumber: <named-content xmlns:xlink="http://www.w3.org/1999/xlink" content-type="dwc:catalogNumber" xlink:type="simple">IZCAS-Ar44589</named-content>; recordedBy: <named-content xmlns:xlink="http://www.w3.org/1999/xlink" content-type="dwc:recordedBy" xlink:type="simple">Fan Gao</named-content>; individualCount: <named-content xmlns:xlink="http://www.w3.org/1999/xlink" content-type="dwc:individualCount" xlink:type="simple">1</named-content>; sex: <named-content xmlns:xlink="http://www.w3.org/1999/xlink" content-type="dwc:sex" xlink:type="simple">female</named-content>; lifeStage: <named-content xmlns:xlink="http://www.w3.org/1999/xlink" content-type="dwc:lifeStage" xlink:type="simple">adult</named-content>; occurrenceID: <named-content xmlns:xlink="http://www.w3.org/1999/xlink" content-type="dwc:occurrenceID" xlink:type="simple">6D0CB4BA-4B57-5C31-B87A-75A9CEE400FB</named-content>; <bold>Taxon:</bold> scientificName: <named-content xmlns:xlink="http://www.w3.org/1999/xlink" content-type="dwc:scientificName" xlink:type="simple"><italic><tp:taxon-name><tp:taxon-name-part taxon-name-part-type="genus" reg="Stemmops">Stemmops</tp:taxon-name-part><tp:taxon-name-part taxon-name-part-type="species" reg="atratus">atratus</tp:taxon-name-part></tp:taxon-name></italic></named-content>; <bold>Location:</bold> country: <named-content xmlns:xlink="http://www.w3.org/1999/xlink" content-type="dwc:country" xlink:type="simple">China</named-content>; stateProvince: <named-content xmlns:xlink="http://www.w3.org/1999/xlink" content-type="dwc:stateProvince" xlink:type="simple">Jiangsu</named-content>; locality: <named-content xmlns:xlink="http://www.w3.org/1999/xlink" content-type="dwc:locality" xlink:type="simple">Nanjing City, Xuanwu District, Zhongshan</named-content>; verbatimElevation: <named-content xmlns:xlink="http://www.w3.org/1999/xlink" content-type="dwc:verbatimElevation" xlink:type="simple">74 m</named-content>; decimalLatitude: <named-content xmlns:xlink="http://www.w3.org/1999/xlink" content-type="dwc:decimalLatitude" xlink:type="simple">32.078</named-content>; decimalLongitude: <named-content xmlns:xlink="http://www.w3.org/1999/xlink" content-type="dwc:decimalLongitude" xlink:type="simple">118.837</named-content>; <bold>Identification:</bold> identifiedBy: <named-content xmlns:xlink="http://www.w3.org/1999/xlink" content-type="dwc:identifiedBy" xlink:type="simple">Yejie Lin</named-content>; dateIdentified: <named-content xmlns:xlink="http://www.w3.org/1999/xlink" content-type="dwc:dateIdentified" xlink:type="simple">2023</named-content>; <bold>Event:</bold> year: <named-content xmlns:xlink="http://www.w3.org/1999/xlink" content-type="dwc:year" xlink:type="simple">2019</named-content>; month: <named-content xmlns:xlink="http://www.w3.org/1999/xlink" content-type="dwc:month" xlink:type="simple">6</named-content>; day: <named-content xmlns:xlink="http://www.w3.org/1999/xlink" content-type="dwc:day" xlink:type="simple">18</named-content></p></list-item><list-item><p><bold>Type status:</bold> <named-content xmlns:xlink="http://www.w3.org/1999/xlink" content-type="dwc:typeStatus" xlink:type="simple">Paratype</named-content>. <bold>Occurrence:</bold> catalogNumber: <named-content xmlns:xlink="http://www.w3.org/1999/xlink" content-type="dwc:catalogNumber" xlink:type="simple">IZCAS-Ar44590</named-content>; recordedBy: <named-content xmlns:xlink="http://www.w3.org/1999/xlink" content-type="dwc:recordedBy" xlink:type="simple">Fan Gao</named-content>; individualCount: <named-content xmlns:xlink="http://www.w3.org/1999/xlink" content-type="dwc:individualCount" xlink:type="simple">1</named-content>; sex: <named-content xmlns:xlink="http://www.w3.org/1999/xlink" content-type="dwc:sex" xlink:type="simple">female</named-content>; lifeStage: <named-content xmlns:xlink="http://www.w3.org/1999/xlink" content-type="dwc:lifeStage" xlink:type="simple">adult</named-content>; occurrenceID: <named-content xmlns:xlink="http://www.w3.org/1999/xlink" content-type="dwc:occurrenceID" xlink:type="simple">CF399303-716E-594B-B4B7-89A38315A649</named-content>; <bold>Taxon:</bold> scientificName: <named-content xmlns:xlink="http://www.w3.org/1999/xlink" content-type="dwc:scientificName" xlink:type="simple"><italic><tp:taxon-name><tp:taxon-name-part taxon-name-part-type="genus" reg="Stemmops">Stemmops</tp:taxon-name-part><tp:taxon-name-part taxon-name-part-type="species" reg="atratus">atratus</tp:taxon-name-part></tp:taxon-name></italic></named-content>; <bold>Location:</bold> country: <named-content xmlns:xlink="http://www.w3.org/1999/xlink" content-type="dwc:country" xlink:type="simple">China</named-content>; stateProvince: <named-content xmlns:xlink="http://www.w3.org/1999/xlink" content-type="dwc:stateProvince" xlink:type="simple">Jiangsu</named-content>; locality: <named-content xmlns:xlink="http://www.w3.org/1999/xlink" content-type="dwc:locality" xlink:type="simple">Nanjing City, Xuanwu District, Zhongshan</named-content>; verbatimElevation: <named-content xmlns:xlink="http://www.w3.org/1999/xlink" content-type="dwc:verbatimElevation" xlink:type="simple">74 m</named-content>; decimalLatitude: <named-content xmlns:xlink="http://www.w3.org/1999/xlink" content-type="dwc:decimalLatitude" xlink:type="simple">32.078</named-content>; decimalLongitude: <named-content xmlns:xlink="http://www.w3.org/1999/xlink" content-type="dwc:decimalLongitude" xlink:type="simple">118.837</named-content>; <bold>Identification:</bold> identifiedBy: <named-content xmlns:xlink="http://www.w3.org/1999/xlink" content-type="dwc:identifiedBy" xlink:type="simple">Yejie Lin</named-content>; dateIdentified: <named-content xmlns:xlink="http://www.w3.org/1999/xlink" content-type="dwc:dateIdentified" xlink:type="simple">2023</named-content>; <bold>Event:</bold> year: <named-content xmlns:xlink="http://www.w3.org/1999/xlink" content-type="dwc:year" xlink:type="simple">2019</named-content>; month: <named-content xmlns:xlink="http://www.w3.org/1999/xlink" content-type="dwc:month" xlink:type="simple">6</named-content>; day: <named-content xmlns:xlink="http://www.w3.org/1999/xlink" content-type="dwc:day" xlink:type="simple">18</named-content></p></list-item></list></tp:treatment-sec><tp:treatment-sec sec-type="Description"><title>Description</title><p>Female. Total length 2.85; carapace 0.94 long, 0.77 wide, opisthosoma 1.93 long, 1.45 wide. Eye sizes and interdistances: AME 0.05, ALE 0.06, PME 0.06, PLE 0.05, AME–AME 0.02, AME–ALE 0, PME–PME 0.02, PME–PLE 0.02, AME–PME 0.05, ALE–PLE 0.01. Endites almost as long as wide. Leg measurements: I 3.69 (1.05, 1.27, 0.80, 0.57), II 2.77 (0.79, 0.91, 0.55, 0.52), III 2.59 (0.74, 0.78, 0.51, 0.56), IV 3.93 (1.09, 1.26, 0.89, 0.69).</p><p>Colouration (Fig. <xref ref-type="fig" rid="F9767570">1</xref><xref ref-type="fig" rid="F9767575">a</xref>, Fig. <xref ref-type="fig" rid="F9767620">10</xref><xref ref-type="fig" rid="F9767630">a</xref>). Carapace dark-brown, covered with long sparse brown setae, eyes with black rings. Endites and labium green-brown. Sternum green-brown. Legs orange-brown, covered with sparse setae, more distinct on metatarsi and tarsi. Opisthosoma with two large white spots anteriorly and posteriorly, three pairs of small white symmetrical spots along the mid-line and a pair of white spots laterally, slightly larger than the small white spot in the middle. Spinnerets black.</p><p>Epigyne (Fig. <xref ref-type="fig" rid="F9767579">2</xref>A and B). Epigynal plate almost as long as wide, with hood anteriorly, hood almost six times wider than long. Copulatory openings located on posterior portion of epigyne. First half of copulatory ducts slightly curved and second half coils around the middle of the spermathecae for four turns. Spermathecae kidney-shaped. Fertilisation ducts kidney-shaped.</p><p>Male. Unknown.</p></tp:treatment-sec><tp:treatment-sec sec-type="Diagnosis"><title>Diagnosis</title><p>The female of this new species is similar to that of <italic><tp:taxon-name><tp:taxon-name-part taxon-name-part-type="genus" reg="Stemmops">S.</tp:taxon-name-part><tp:taxon-name-part taxon-name-part-type="species" reg="nipponicus">nipponicus</tp:taxon-name-part></tp:taxon-name></italic> Yaginuma, 1969 by the split atrium (Fig. <xref ref-type="fig" rid="F9767579">2</xref>A). However, it can be distinguished by the presence of hood (Fig. <xref ref-type="fig" rid="F9767579">2</xref>A) (vs. absent) and the copulatory ducts coiled four times around the spermathecae (Fig. <xref ref-type="fig" rid="F9767579">2</xref>B) (vs. once in <italic><tp:taxon-name><tp:taxon-name-part taxon-name-part-type="genus" reg="Stemmops">S.</tp:taxon-name-part><tp:taxon-name-part taxon-name-part-type="species" reg="nipponicus">nipponicus</tp:taxon-name-part></tp:taxon-name></italic>). Furthermore, it differs by its habitus: <italic><tp:taxon-name><tp:taxon-name-part taxon-name-part-type="genus" reg="Stemmops">S.</tp:taxon-name-part><tp:taxon-name-part taxon-name-part-type="species" reg="atratus">atratus</tp:taxon-name-part></tp:taxon-name></italic> sp. n. lacks obscure yellow spots on the lateral view of opisthosoma (Fig. <xref ref-type="fig" rid="F9767570">1</xref><xref ref-type="fig" rid="F9767575">a</xref>, Fig. <xref ref-type="fig" rid="F9767620">10</xref><xref ref-type="fig" rid="F9767630">a</xref> Right) [vs. present in <italic><tp:taxon-name><tp:taxon-name-part taxon-name-part-type="genus" reg="Stemmops">S.</tp:taxon-name-part><tp:taxon-name-part taxon-name-part-type="species" reg="nipponicus">nipponicus</tp:taxon-name-part></tp:taxon-name></italic>, <xref ref-type="bibr" rid="B9768066">Yaginuma (1969)</xref> (Fig. <xref ref-type="fig" rid="F9767570">1</xref><xref ref-type="fig" rid="F9767578">d</xref>)].</p></tp:treatment-sec><tp:treatment-sec sec-type="Etymology"><title>Etymology</title><p>The specific epithet is derived from the Latin word <italic>ātrātus</italic>, meaning darkened, referring to the colour of the new species.</p></tp:treatment-sec><tp:treatment-sec sec-type="Distribution"><title>Distribution</title><p>China (Jiangsu, Zhejiang) (Fig. <xref ref-type="fig" rid="F9767634">11</xref>).</p></tp:treatment-sec><tp:treatment-sec sec-type="Biology"><title>Biology</title><p>All specimens were collected under stones.</p></tp:treatment-sec><tp:treatment-sec sec-type="Notes"><title>Notes</title><p>The dark venter of opisthosoma and epigynal hood indicate that the illustrated female of <italic><tp:taxon-name><tp:taxon-name-part taxon-name-part-type="genus" reg="Stemmops">S.</tp:taxon-name-part><tp:taxon-name-part taxon-name-part-type="species" reg="nipponicus">nipponicus</tp:taxon-name-part></tp:taxon-name></italic> in <xref ref-type="bibr" rid="B9767853">Jin (2018)</xref> is misidentified. Herein, we determine this species as <italic><tp:taxon-name><tp:taxon-name-part taxon-name-part-type="genus" reg="Stemmops">S.</tp:taxon-name-part><tp:taxon-name-part taxon-name-part-type="species" reg="atratus">atratus</tp:taxon-name-part></tp:taxon-name></italic> sp. n.</p></tp:treatment-sec><tp:treatment-sec sec-type="Compared species and material examined."><title>Compared species and material examined.</title><p><italic><tp:taxon-name><tp:taxon-name-part taxon-name-part-type="genus" reg="Stemmops">Stemmops</tp:taxon-name-part><tp:taxon-name-part taxon-name-part-type="species" reg="nipponicus">nipponicus</tp:taxon-name-part></tp:taxon-name></italic>, 10♂10♀, CHINA: <italic>Beijing</italic>: Chaoyang District, Olympic Forest Park, <named-content xmlns:xlink="http://www.w3.org/1999/xlink" content-type="dwc:verbatimCoordinates" xlink:type="simple">40.0108°N, 101.2820°E</named-content>, elevation 40 m, 7.VI.2022, Yejie Lin &amp; Yunxiao Shen leg.</p></tp:treatment-sec><tp:treatment-sec><!--Section generated to contain objects referenced in tp:taxon-treatment.--><fig-group id="F9767570" position="float" orientation="portrait"><caption><p>Habitus of live specimens of <italic><tp:taxon-name><tp:taxon-name-part taxon-name-part-type="genus" reg="Stemmops">Stemmops</tp:taxon-name-part></tp:taxon-name></italic> spp. [Photos: Fan Gao (<bold>a, b, d</bold>) and Qianle Lu (<bold>c</bold>)]. Arrows show the difference between <italic><tp:taxon-name><tp:taxon-name-part taxon-name-part-type="genus" reg="Stemmops">S.</tp:taxon-name-part><tp:taxon-name-part taxon-name-part-type="species" reg="atratus">atratus</tp:taxon-name-part></tp:taxon-name></italic> sp. n. and <italic><tp:taxon-name><tp:taxon-name-part taxon-name-part-type="genus" reg="Stemmops">S.</tp:taxon-name-part><tp:taxon-name-part taxon-name-part-type="species" reg="nipponicus">nipponicus</tp:taxon-name-part></tp:taxon-name></italic> Yaginuma, 1969.</p></caption><fig id="F9767575" position="float" orientation="portrait"><object-id xmlns:xlink="http://www.w3.org/1999/xlink" content-type="arpha" xlink:type="simple">69690824-6BD8-5D96-969E-291C2257CE1F</object-id><object-id xmlns:xlink="http://www.w3.org/1999/xlink" content-type="doi" xlink:type="simple">10.3897/BDJ.11.e106208.figure1a</object-id><label>Figure 1a.</label><caption><p><italic><tp:taxon-name><tp:taxon-name-part taxon-name-part-type="genus" reg="Stemmops">S.</tp:taxon-name-part><tp:taxon-name-part taxon-name-part-type="species" reg="atratus">atratus</tp:taxon-name-part></tp:taxon-name></italic> sp. n., female holotype;</p></caption><graphic xmlns:xlink="http://www.w3.org/1999/xlink" xlink:href="bdj-11-e106208-g001_a.jpg" xlink:type="simple" position="float" orientation="portrait" id="oo_847608.jpg"><uri content-type="original_file" xlink:type="simple">https://binary.pensoft.net/fig/847608</uri></graphic></fig><fig id="F9767576" position="float" orientation="portrait"><object-id xmlns:xlink="http://www.w3.org/1999/xlink" content-type="arpha" xlink:type="simple">7A1186A6-1A30-5B92-BE9A-01C79BEEFF43</object-id><object-id xmlns:xlink="http://www.w3.org/1999/xlink" content-type="doi" xlink:type="simple">10.3897/BDJ.11.e106208.figure1b</object-id><label>Figure 1b.</label><caption><p><italic><tp:taxon-name><tp:taxon-name-part taxon-name-part-type="genus" reg="Stemmops">S.</tp:taxon-name-part><tp:taxon-name-part taxon-name-part-type="species" reg="lini">lini</tp:taxon-name-part></tp:taxon-name></italic> sp. n. subadult, male;</p></caption><graphic xmlns:xlink="http://www.w3.org/1999/xlink" xlink:href="bdj-11-e106208-g001_b.jpg" xlink:type="simple" position="float" orientation="portrait" id="oo_847609.jpg"><uri content-type="original_file" xlink:type="simple">https://binary.pensoft.net/fig/847609</uri></graphic></fig><fig id="F9767577" position="float" orientation="portrait"><object-id xmlns:xlink="http://www.w3.org/1999/xlink" content-type="arpha" xlink:type="simple">FBE61293-A85B-5A51-A6BB-DF58F1D99E7B</object-id><object-id xmlns:xlink="http://www.w3.org/1999/xlink" content-type="doi" xlink:type="simple">10.3897/BDJ.11.e106208.figure1c</object-id><label>Figure 1c.</label><caption><p><italic><tp:taxon-name><tp:taxon-name-part taxon-name-part-type="genus" reg="Stemmops">S.</tp:taxon-name-part><tp:taxon-name-part taxon-name-part-type="species" reg="nigrabdomenus">nigrabdomenus</tp:taxon-name-part></tp:taxon-name></italic>, female;</p></caption><graphic xmlns:xlink="http://www.w3.org/1999/xlink" xlink:href="bdj-11-e106208-g001_c.jpg" xlink:type="simple" position="float" orientation="portrait" id="oo_847610.jpg"><uri content-type="original_file" xlink:type="simple">https://binary.pensoft.net/fig/847610</uri></graphic></fig><fig id="F9767578" position="float" orientation="portrait"><object-id xmlns:xlink="http://www.w3.org/1999/xlink" content-type="arpha" xlink:type="simple">6FCEBE09-42E2-524B-B432-92F71BCF582B</object-id><object-id xmlns:xlink="http://www.w3.org/1999/xlink" content-type="doi" xlink:type="simple">10.3897/BDJ.11.e106208.figure1d</object-id><label>Figure 1d.</label><caption><p><italic><tp:taxon-name><tp:taxon-name-part taxon-name-part-type="genus" reg="Stemmops">S.</tp:taxon-name-part><tp:taxon-name-part taxon-name-part-type="species" reg="nipponicus">nipponicus</tp:taxon-name-part></tp:taxon-name></italic>, female.</p></caption><graphic xmlns:xlink="http://www.w3.org/1999/xlink" xlink:href="bdj-11-e106208-g001_d.jpg" xlink:type="simple" position="float" orientation="portrait" id="oo_847611.jpg"><uri content-type="original_file" xlink:type="simple">https://binary.pensoft.net/fig/847611</uri></graphic></fig></fig-group><fig id="F9767575" position="float" orientation="portrait"><object-id xmlns:xlink="http://www.w3.org/1999/xlink" content-type="arpha" xlink:type="simple">69690824-6BD8-5D96-969E-291C2257CE1F</object-id><object-id xmlns:xlink="http://www.w3.org/1999/xlink" content-type="doi" xlink:type="simple">10.3897/BDJ.11.e106208.figure1a</object-id><label>Figure 1a.</label><caption><p><italic><tp:taxon-name><tp:taxon-name-part taxon-name-part-type="genus" reg="Stemmops">S.</tp:taxon-name-part><tp:taxon-name-part taxon-name-part-type="species" reg="atratus">atratus</tp:taxon-name-part></tp:taxon-name></italic> sp. n., female holotype;</p></caption><graphic xmlns:xlink="http://www.w3.org/1999/xlink" xlink:href="bdj-11-e106208-g001_a.jpg" xlink:type="simple" position="float" orientation="portrait" id="oo_847608.jpg"><uri content-type="original_file" xlink:type="simple">https://binary.pensoft.net/fig/847608</uri></graphic></fig><fig-group id="F9767620" position="float" orientation="portrait"><caption><p><italic><tp:taxon-name><tp:taxon-name-part taxon-name-part-type="genus" reg="Stemmops">Stemmops</tp:taxon-name-part></tp:taxon-name></italic> spp., habitus.</p></caption><fig id="F9767630" position="float" orientation="portrait"><object-id xmlns:xlink="http://www.w3.org/1999/xlink" content-type="arpha" xlink:type="simple">C00EA533-A336-56BD-961B-F5962716E092</object-id><object-id xmlns:xlink="http://www.w3.org/1999/xlink" content-type="doi" xlink:type="simple">10.3897/BDJ.11.e106208.figure10a</object-id><label>Figure 10a.</label><caption><p><italic><tp:taxon-name><tp:taxon-name-part taxon-name-part-type="genus" reg="Stemmops">S.</tp:taxon-name-part><tp:taxon-name-part taxon-name-part-type="species" reg="atratus">atratus</tp:taxon-name-part></tp:taxon-name></italic> sp. n., Female holotype. Dorsal (left photo); Lateral (right photo);</p></caption><graphic xmlns:xlink="http://www.w3.org/1999/xlink" xlink:href="bdj-11-e106208-g010_a.jpg" xlink:type="simple" position="float" orientation="portrait" id="oo_847754.jpg"><uri content-type="original_file" xlink:type="simple">https://binary.pensoft.net/fig/847754</uri></graphic></fig><fig id="F9767631" position="float" orientation="portrait"><object-id xmlns:xlink="http://www.w3.org/1999/xlink" content-type="arpha" xlink:type="simple">9A4AF889-EF36-5F15-B304-61BF1615E2E0</object-id><object-id xmlns:xlink="http://www.w3.org/1999/xlink" content-type="doi" xlink:type="simple">10.3897/BDJ.11.e106208.figure10b</object-id><label>Figure 10b.</label><caption><p><italic><tp:taxon-name><tp:taxon-name-part taxon-name-part-type="genus" reg="Stemmops">S.</tp:taxon-name-part><tp:taxon-name-part taxon-name-part-type="species" reg="lini">lini</tp:taxon-name-part></tp:taxon-name></italic> sp. n., dorsal. Male holotype (left photo); Female paratype (right photo);</p></caption><graphic xmlns:xlink="http://www.w3.org/1999/xlink" xlink:href="bdj-11-e106208-g010_b.jpg" xlink:type="simple" position="float" orientation="portrait" id="oo_847755.jpg"><uri content-type="original_file" xlink:type="simple">https://binary.pensoft.net/fig/847755</uri></graphic></fig><fig id="F9767632" position="float" orientation="portrait"><object-id xmlns:xlink="http://www.w3.org/1999/xlink" content-type="arpha" xlink:type="simple">94A1C41D-F2F6-57C1-8F62-EAAB1F3658FA</object-id><object-id xmlns:xlink="http://www.w3.org/1999/xlink" content-type="doi" xlink:type="simple">10.3897/BDJ.11.e106208.figure10c</object-id><label>Figure 10c.</label><caption><p><italic><tp:taxon-name><tp:taxon-name-part taxon-name-part-type="genus" reg="Stemmops">S.</tp:taxon-name-part><tp:taxon-name-part taxon-name-part-type="species" reg="nigrabdomenus">nigrabdomenus</tp:taxon-name-part></tp:taxon-name></italic>, dorsal. Male (left photo); Female (right photo).</p></caption><graphic xmlns:xlink="http://www.w3.org/1999/xlink" xlink:href="bdj-11-e106208-g010_c.jpg" xlink:type="simple" position="float" orientation="portrait" id="oo_847757.jpg"><uri content-type="original_file" xlink:type="simple">https://binary.pensoft.net/fig/847757</uri></graphic></fig></fig-group><fig id="F9767630" position="float" orientation="portrait"><object-id xmlns:xlink="http://www.w3.org/1999/xlink" content-type="arpha" xlink:type="simple">C00EA533-A336-56BD-961B-F5962716E092</object-id><object-id xmlns:xlink="http://www.w3.org/1999/xlink" content-type="doi" xlink:type="simple">10.3897/BDJ.11.e106208.figure10a</object-id><label>Figure 10a.</label><caption><p><italic><tp:taxon-name><tp:taxon-name-part taxon-name-part-type="genus" reg="Stemmops">S.</tp:taxon-name-part><tp:taxon-name-part taxon-name-part-type="species" reg="atratus">atratus</tp:taxon-name-part></tp:taxon-name></italic> sp. n., Female holotype. Dorsal (left photo); Lateral (right photo);</p></caption><graphic xmlns:xlink="http://www.w3.org/1999/xlink" xlink:href="bdj-11-e106208-g010_a.jpg" xlink:type="simple" position="float" orientation="portrait" id="oo_847754.jpg"><uri content-type="original_file" xlink:type="simple">https://binary.pensoft.net/fig/847754</uri></graphic></fig><fig id="F9767579" position="float" orientation="portrait"><object-id xmlns:xlink="http://www.w3.org/1999/xlink" content-type="arpha" xlink:type="simple">AFDC9920-06EF-54C9-AA4E-5A422FBC5612</object-id><object-id xmlns:xlink="http://www.w3.org/1999/xlink" content-type="doi" xlink:type="simple">10.3897/BDJ.11.e106208.figure2</object-id><label>Figure 2.</label><caption><p><italic><tp:taxon-name><tp:taxon-name-part taxon-name-part-type="genus" reg="Stemmops">Stemmops</tp:taxon-name-part><tp:taxon-name-part taxon-name-part-type="species" reg="atratus">atratus</tp:taxon-name-part></tp:taxon-name></italic> sp. n., holotype female. <bold>A</bold> Epigyne, ventral; <bold>B</bold> Vulva, dorsal. Abbreviations: <bold>CD</bold> copulatory duct; <bold>CO</bold> copulatory opening; <bold>FD</bold> fertilisation duct; <bold>H</bold> hood; <bold>S</bold> spermatheca.</p></caption><graphic xmlns:xlink="http://www.w3.org/1999/xlink" xlink:href="bdj-11-e106208-g002.jpg" position="float" id="oo_847617.jpg" orientation="portrait" xlink:type="simple"><uri content-type="original_file" xlink:type="simple">https://binary.pensoft.net/fig/847617</uri></graphic></fig><fig id="F9767578" position="float" orientation="portrait"><object-id xmlns:xlink="http://www.w3.org/1999/xlink" content-type="arpha" xlink:type="simple">6FCEBE09-42E2-524B-B432-92F71BCF582B</object-id><object-id xmlns:xlink="http://www.w3.org/1999/xlink" content-type="doi" xlink:type="simple">10.3897/BDJ.11.e106208.figure1d</object-id><label>Figure 1d.</label><caption><p><italic><tp:taxon-name><tp:taxon-name-part taxon-name-part-type="genus" reg="Stemmops">S.</tp:taxon-name-part><tp:taxon-name-part taxon-name-part-type="species" reg="nipponicus">nipponicus</tp:taxon-name-part></tp:taxon-name></italic>, female.</p></caption><graphic xmlns:xlink="http://www.w3.org/1999/xlink" xlink:href="bdj-11-e106208-g001_d.jpg" xlink:type="simple" position="float" orientation="portrait" id="oo_847611.jpg"><uri content-type="original_file" xlink:type="simple">https://binary.pensoft.net/fig/847611</uri></graphic></fig><fig id="F9767634" position="float" orientation="portrait"><object-id xmlns:xlink="http://www.w3.org/1999/xlink" content-type="arpha" xlink:type="simple">C6AA2139-E6B5-56C7-8E73-6CEC7A696F92</object-id><object-id xmlns:xlink="http://www.w3.org/1999/xlink" content-type="doi" xlink:type="simple">10.3897/BDJ.11.e106208.figure11</object-id><label>Figure 11.</label><caption><p>Distribution records of <italic><tp:taxon-name><tp:taxon-name-part taxon-name-part-type="genus" reg="Stemmops">Stemmops</tp:taxon-name-part></tp:taxon-name></italic> species in China: <bold>1</bold> <italic><tp:taxon-name><tp:taxon-name-part taxon-name-part-type="genus" reg="Stemmops">S.</tp:taxon-name-part><tp:taxon-name-part taxon-name-part-type="species" reg="atratus">atratus</tp:taxon-name-part></tp:taxon-name></italic> sp. n.; <bold>2</bold> <italic><tp:taxon-name><tp:taxon-name-part taxon-name-part-type="genus" reg="Stemmops">S.</tp:taxon-name-part><tp:taxon-name-part taxon-name-part-type="species" reg="lini">lini</tp:taxon-name-part></tp:taxon-name></italic> sp. n.; <bold>3</bold> <italic><tp:taxon-name><tp:taxon-name-part taxon-name-part-type="genus" reg="Stemmops">S.</tp:taxon-name-part><tp:taxon-name-part taxon-name-part-type="species" reg="nigrabdomenus">nigrabdomenus</tp:taxon-name-part></tp:taxon-name></italic>. The green circles indicate type localities.</p></caption><graphic xmlns:xlink="http://www.w3.org/1999/xlink" xlink:href="bdj-11-e106208-g011.jpg" position="float" id="oo_847641.jpg" orientation="portrait" xlink:type="simple"><uri content-type="original_file" xlink:type="simple">https://binary.pensoft.net/fig/847641</uri></graphic></fig></tp:treatment-sec><ref-list><ref id="B9768066"><element-citation xmlns:xlink="http://www.w3.org/1999/xlink" publication-type="article" xlink:type="simple"><person-group person-group-type="author"><name name-style="western"><surname>Yaginuma</surname><given-names>T.</given-names></name></person-group><year>1969</year><article-title>A new Japanese spider of the genus <italic><tp:taxon-name><tp:taxon-name-part taxon-name-part-type="genus" reg="Stemmops">Stemmops</tp:taxon-name-part></tp:taxon-name></italic> (<tp:taxon-name><tp:taxon-name-part taxon-name-part-type="order">Araneae</tp:taxon-name-part></tp:taxon-name>: <tp:taxon-name><tp:taxon-name-part taxon-name-part-type="family">Theridiidae</tp:taxon-name-part></tp:taxon-name>)</article-title><source>Acta Arachnologica</source><volume>22</volume><fpage>14</fpage><lpage>16</lpage><pub-id pub-id-type="doi">10.2476/asjaa.22.14</pub-id></element-citation></ref><ref id="B9767853"><element-citation xmlns:xlink="http://www.w3.org/1999/xlink" publication-type="chapter" xlink:type="simple"><person-group person-group-type="author"><name name-style="western"><surname>Jin</surname><given-names>C.</given-names></name></person-group><year>2018</year><chapter-title>Theridiidae, Ctenidae, Liocranidae</chapter-title><person-group person-group-type="editor"><name name-style="western"><surname>Zhang</surname><given-names>F.</given-names></name><name name-style="western"><surname>Xue</surname><given-names>X. F.</given-names></name></person-group><source>Fauna of Tianmu Mountain. Volume II. <tp:taxon-name><tp:taxon-name-part taxon-name-part-type="class">Arachnida</tp:taxon-name-part></tp:taxon-name>. <tp:taxon-name><tp:taxon-name-part taxon-name-part-type="order">Araneae</tp:taxon-name-part></tp:taxon-name> <tp:taxon-name><tp:taxon-name-part taxon-name-part-type="superfamily">Eriophyoidea</tp:taxon-name-part></tp:taxon-name>.</source><publisher-name>Zhejiang University Press</publisher-name><publisher-loc>Hangzhou</publisher-loc><size units="page">200</size><isbn>9787308181389</isbn></element-citation></ref></ref-list></tp:taxon-treatment>
