# Supplementary material for: Taxonomic notes on Stemmops O. Pickard-Cambridge, 1894 (Araneae, Theridiidae) of China
Source: Biodivers Data J. 2023 Jun 26;11:e106208. doi: 10.3897/BDJ.11.e106208 (PMC10840846; doi:10.3897/BDJ.11.e106208)
Supplement: XML Treatment for Stemmops lini [file BDJ.11.e106208-treatment2.xml]

<!DOCTYPE tp:taxon-treatment
  PUBLIC "-//TaxonX//DTD Taxonomic Treatment Publishing DTD v0 20100105//EN" "tax-treatment-NSO.dtd">
<tp:taxon-treatment xmlns:tp="http://www.plazi.org/taxpub"><tp:treatment-meta><mixed-citation publication-type="journal"><person-group><name><surname>Li</surname><given-names>Fengyuan</given-names></name><name><surname>Lin</surname><given-names>Yejie</given-names></name><name><surname>Gao</surname><given-names>Fan</given-names></name><name><surname>Yao</surname><given-names>Yanbin</given-names></name><name><surname>Li</surname><given-names>Shuqiang</given-names></name></person-group><article-title>Taxonomic notes on <italic><tp:taxon-name><tp:taxon-name-part taxon-name-part-type="genus" reg="Stemmops">Stemmops</tp:taxon-name-part></tp:taxon-name></italic> O. Pickard-Cambridge, 1894 (<tp:taxon-name><tp:taxon-name-part taxon-name-part-type="order">Araneae</tp:taxon-name-part></tp:taxon-name>, <tp:taxon-name><tp:taxon-name-part taxon-name-part-type="family">Theridiidae</tp:taxon-name-part></tp:taxon-name>) of China</article-title><source>Biodivers Data J</source><day>26</day><month>06</month><year>2023</year><volume>11</volume><pub-id pub-id-type="doi">10.3897/BDJ.11.e106208</pub-id></mixed-citation></tp:treatment-meta><tp:nomenclature><tp:taxon-name>
            <object-id xmlns:xlink="http://www.w3.org/1999/xlink" content-type="arpha" xlink:type="simple">E461D6AC-9EB0-5B40-B898-9B4204314E7B</object-id>
            <tp:taxon-name-part taxon-name-part-type="genus">Stemmops</tp:taxon-name-part>
            <tp:taxon-name-part taxon-name-part-type="species">lini</tp:taxon-name-part>
            <object-id xmlns:xlink="http://www.w3.org/1999/xlink" content-type="zoobank" xlink:type="simple" object-id-type="ZooBank">4CE8E6D6-7F68-4CA8-BC64-A75C5E7ED3F1</object-id>
          </tp:taxon-name><tp:taxon-authority>Lin &amp; S. Li</tp:taxon-authority><tp:taxon-status xmlns:xlink="http://www.w3.org/1999/xlink" xlink:type="simple">sp. nov.</tp:taxon-status></tp:nomenclature><tp:treatment-sec sec-type="materials"><title>Materials</title><list list-type="alpha-lower" list-content="occurrences"><list-item><p><bold>Type status:</bold> <named-content xmlns:xlink="http://www.w3.org/1999/xlink" content-type="dwc:typeStatus" xlink:type="simple">Holotype</named-content>. <bold>Occurrence:</bold> catalogNumber: <named-content xmlns:xlink="http://www.w3.org/1999/xlink" content-type="dwc:catalogNumber" xlink:type="simple">IZCAS-Ar44591</named-content>; recordedBy: <named-content xmlns:xlink="http://www.w3.org/1999/xlink" content-type="dwc:recordedBy" xlink:type="simple">Yanbin Yao</named-content>; individualCount: <named-content xmlns:xlink="http://www.w3.org/1999/xlink" content-type="dwc:individualCount" xlink:type="simple">1</named-content>; sex: <named-content xmlns:xlink="http://www.w3.org/1999/xlink" content-type="dwc:sex" xlink:type="simple">male</named-content>; lifeStage: <named-content xmlns:xlink="http://www.w3.org/1999/xlink" content-type="dwc:lifeStage" xlink:type="simple">adult</named-content>; occurrenceID: <named-content xmlns:xlink="http://www.w3.org/1999/xlink" content-type="dwc:occurrenceID" xlink:type="simple">3D1902B0-5C90-5DB5-863B-8906B2D76E05</named-content>; <bold>Taxon:</bold> scientificName: <named-content xmlns:xlink="http://www.w3.org/1999/xlink" content-type="dwc:scientificName" xlink:type="simple"><italic><tp:taxon-name><tp:taxon-name-part taxon-name-part-type="genus" reg="Stemmops">Stemmops</tp:taxon-name-part><tp:taxon-name-part taxon-name-part-type="species" reg="lini">lini</tp:taxon-name-part></tp:taxon-name></italic></named-content>; <bold>Location:</bold> country: <named-content xmlns:xlink="http://www.w3.org/1999/xlink" content-type="dwc:country" xlink:type="simple">China</named-content>; stateProvince: <named-content xmlns:xlink="http://www.w3.org/1999/xlink" content-type="dwc:stateProvince" xlink:type="simple">Fujian</named-content>; locality: <named-content xmlns:xlink="http://www.w3.org/1999/xlink" content-type="dwc:locality" xlink:type="simple">Quanzhou City, Anxi County, Senshan Village, in Fujian Agriculture and Forestry University, near Gulujiao</named-content>; verbatimElevation: <named-content xmlns:xlink="http://www.w3.org/1999/xlink" content-type="dwc:verbatimElevation" xlink:type="simple">99 m</named-content>; decimalLatitude: <named-content xmlns:xlink="http://www.w3.org/1999/xlink" content-type="dwc:decimalLatitude" xlink:type="simple">25.0828</named-content>; decimalLongitude: <named-content xmlns:xlink="http://www.w3.org/1999/xlink" content-type="dwc:decimalLongitude" xlink:type="simple">118.2347</named-content>; <bold>Identification:</bold> identifiedBy: <named-content xmlns:xlink="http://www.w3.org/1999/xlink" content-type="dwc:identifiedBy" xlink:type="simple">Yejie Lin</named-content>; dateIdentified: <named-content xmlns:xlink="http://www.w3.org/1999/xlink" content-type="dwc:dateIdentified" xlink:type="simple">2023</named-content>; <bold>Event:</bold> year: <named-content xmlns:xlink="http://www.w3.org/1999/xlink" content-type="dwc:year" xlink:type="simple">2023</named-content>; month: <named-content xmlns:xlink="http://www.w3.org/1999/xlink" content-type="dwc:month" xlink:type="simple">2</named-content>; day: <named-content xmlns:xlink="http://www.w3.org/1999/xlink" content-type="dwc:day" xlink:type="simple">26</named-content></p></list-item><list-item><p><bold>Type status:</bold> <named-content xmlns:xlink="http://www.w3.org/1999/xlink" content-type="dwc:typeStatus" xlink:type="simple">Paratype</named-content>. <bold>Occurrence:</bold> catalogNumber: <named-content xmlns:xlink="http://www.w3.org/1999/xlink" content-type="dwc:catalogNumber" xlink:type="simple">IZCAS-Ar44592</named-content>; recordedBy: <named-content xmlns:xlink="http://www.w3.org/1999/xlink" content-type="dwc:recordedBy" xlink:type="simple">Yanbin Yao</named-content>; individualCount: <named-content xmlns:xlink="http://www.w3.org/1999/xlink" content-type="dwc:individualCount" xlink:type="simple">1</named-content>; sex: <named-content xmlns:xlink="http://www.w3.org/1999/xlink" content-type="dwc:sex" xlink:type="simple">male</named-content>; lifeStage: <named-content xmlns:xlink="http://www.w3.org/1999/xlink" content-type="dwc:lifeStage" xlink:type="simple">adult</named-content>; occurrenceID: <named-content xmlns:xlink="http://www.w3.org/1999/xlink" content-type="dwc:occurrenceID" xlink:type="simple">411DF86F-3D59-5715-AB93-BA80039FA2CD</named-content>; <bold>Taxon:</bold> scientificName: <named-content xmlns:xlink="http://www.w3.org/1999/xlink" content-type="dwc:scientificName" xlink:type="simple"><italic><tp:taxon-name><tp:taxon-name-part taxon-name-part-type="genus" reg="Stemmops">Stemmops</tp:taxon-name-part><tp:taxon-name-part taxon-name-part-type="species" reg="lini">lini</tp:taxon-name-part></tp:taxon-name></italic></named-content>; <bold>Location:</bold> country: <named-content xmlns:xlink="http://www.w3.org/1999/xlink" content-type="dwc:country" xlink:type="simple">China</named-content>; stateProvince: <named-content xmlns:xlink="http://www.w3.org/1999/xlink" content-type="dwc:stateProvince" xlink:type="simple">Fujian</named-content>; locality: <named-content xmlns:xlink="http://www.w3.org/1999/xlink" content-type="dwc:locality" xlink:type="simple">Quanzhou City, Anxi County, Senshan Village, in Fujian Agriculture and Forestry University, near Gulujiao</named-content>; verbatimElevation: <named-content xmlns:xlink="http://www.w3.org/1999/xlink" content-type="dwc:verbatimElevation" xlink:type="simple">99 m</named-content>; decimalLatitude: <named-content xmlns:xlink="http://www.w3.org/1999/xlink" content-type="dwc:decimalLatitude" xlink:type="simple">25.0828</named-content>; decimalLongitude: <named-content xmlns:xlink="http://www.w3.org/1999/xlink" content-type="dwc:decimalLongitude" xlink:type="simple">118.2347</named-content>; <bold>Identification:</bold> identifiedBy: <named-content xmlns:xlink="http://www.w3.org/1999/xlink" content-type="dwc:identifiedBy" xlink:type="simple">Yejie Lin</named-content>; dateIdentified: <named-content xmlns:xlink="http://www.w3.org/1999/xlink" content-type="dwc:dateIdentified" xlink:type="simple">2023</named-content>; <bold>Event:</bold> year: <named-content xmlns:xlink="http://www.w3.org/1999/xlink" content-type="dwc:year" xlink:type="simple">2023</named-content>; month: <named-content xmlns:xlink="http://www.w3.org/1999/xlink" content-type="dwc:month" xlink:type="simple">2</named-content>; day: <named-content xmlns:xlink="http://www.w3.org/1999/xlink" content-type="dwc:day" xlink:type="simple">26</named-content></p></list-item><list-item><p><bold>Type status:</bold> <named-content xmlns:xlink="http://www.w3.org/1999/xlink" content-type="dwc:typeStatus" xlink:type="simple">Paratype</named-content>. <bold>Occurrence:</bold> catalogNumber: <named-content xmlns:xlink="http://www.w3.org/1999/xlink" content-type="dwc:catalogNumber" xlink:type="simple">IZCAS-Ar44593</named-content>; recordedBy: <named-content xmlns:xlink="http://www.w3.org/1999/xlink" content-type="dwc:recordedBy" xlink:type="simple">Yanbin Yao</named-content>; individualCount: <named-content xmlns:xlink="http://www.w3.org/1999/xlink" content-type="dwc:individualCount" xlink:type="simple">1</named-content>; sex: <named-content xmlns:xlink="http://www.w3.org/1999/xlink" content-type="dwc:sex" xlink:type="simple">male</named-content>; lifeStage: <named-content xmlns:xlink="http://www.w3.org/1999/xlink" content-type="dwc:lifeStage" xlink:type="simple">adult</named-content>; occurrenceID: <named-content xmlns:xlink="http://www.w3.org/1999/xlink" content-type="dwc:occurrenceID" xlink:type="simple">411DF86F-3D59-5715-AB93-BA80039FA2CD</named-content>; <bold>Taxon:</bold> scientificName: <named-content xmlns:xlink="http://www.w3.org/1999/xlink" content-type="dwc:scientificName" xlink:type="simple"><italic><tp:taxon-name><tp:taxon-name-part taxon-name-part-type="genus" reg="Stemmops">Stemmops</tp:taxon-name-part><tp:taxon-name-part taxon-name-part-type="species" reg="lini">lini</tp:taxon-name-part></tp:taxon-name></italic></named-content>; <bold>Location:</bold> country: <named-content xmlns:xlink="http://www.w3.org/1999/xlink" content-type="dwc:country" xlink:type="simple">China</named-content>; stateProvince: <named-content xmlns:xlink="http://www.w3.org/1999/xlink" content-type="dwc:stateProvince" xlink:type="simple">Fujian</named-content>; locality: <named-content xmlns:xlink="http://www.w3.org/1999/xlink" content-type="dwc:locality" xlink:type="simple">Quanzhou City, Anxi County, Senshan Village, in Fujian Agriculture and Forestry University, near Gulujiao</named-content>; verbatimElevation: <named-content xmlns:xlink="http://www.w3.org/1999/xlink" content-type="dwc:verbatimElevation" xlink:type="simple">99 m</named-content>; decimalLatitude: <named-content xmlns:xlink="http://www.w3.org/1999/xlink" content-type="dwc:decimalLatitude" xlink:type="simple">25.0828</named-content>; decimalLongitude: <named-content xmlns:xlink="http://www.w3.org/1999/xlink" content-type="dwc:decimalLongitude" xlink:type="simple">118.2347</named-content>; <bold>Identification:</bold> identifiedBy: <named-content xmlns:xlink="http://www.w3.org/1999/xlink" content-type="dwc:identifiedBy" xlink:type="simple">Yejie Lin</named-content>; dateIdentified: <named-content xmlns:xlink="http://www.w3.org/1999/xlink" content-type="dwc:dateIdentified" xlink:type="simple">2023</named-content>; <bold>Event:</bold> year: <named-content xmlns:xlink="http://www.w3.org/1999/xlink" content-type="dwc:year" xlink:type="simple">2023</named-content>; month: <named-content xmlns:xlink="http://www.w3.org/1999/xlink" content-type="dwc:month" xlink:type="simple">2</named-content>; day: <named-content xmlns:xlink="http://www.w3.org/1999/xlink" content-type="dwc:day" xlink:type="simple">26</named-content></p></list-item><list-item><p><bold>Type status:</bold> <named-content xmlns:xlink="http://www.w3.org/1999/xlink" content-type="dwc:typeStatus" xlink:type="simple">Paratype</named-content>. <bold>Occurrence:</bold> catalogNumber: <named-content xmlns:xlink="http://www.w3.org/1999/xlink" content-type="dwc:catalogNumber" xlink:type="simple">IZCAS-Ar44594</named-content>; recordedBy: <named-content xmlns:xlink="http://www.w3.org/1999/xlink" content-type="dwc:recordedBy" xlink:type="simple">Yanbin Yao</named-content>; individualCount: <named-content xmlns:xlink="http://www.w3.org/1999/xlink" content-type="dwc:individualCount" xlink:type="simple">1</named-content>; sex: <named-content xmlns:xlink="http://www.w3.org/1999/xlink" content-type="dwc:sex" xlink:type="simple">male</named-content>; lifeStage: <named-content xmlns:xlink="http://www.w3.org/1999/xlink" content-type="dwc:lifeStage" xlink:type="simple">adult</named-content>; occurrenceID: <named-content xmlns:xlink="http://www.w3.org/1999/xlink" content-type="dwc:occurrenceID" xlink:type="simple">411DF86F-3D59-5715-AB93-BA80039FA2CD</named-content>; <bold>Taxon:</bold> scientificName: <named-content xmlns:xlink="http://www.w3.org/1999/xlink" content-type="dwc:scientificName" xlink:type="simple"><italic><tp:taxon-name><tp:taxon-name-part taxon-name-part-type="genus" reg="Stemmops">Stemmops</tp:taxon-name-part><tp:taxon-name-part taxon-name-part-type="species" reg="lini">lini</tp:taxon-name-part></tp:taxon-name></italic></named-content>; <bold>Location:</bold> country: <named-content xmlns:xlink="http://www.w3.org/1999/xlink" content-type="dwc:country" xlink:type="simple">China</named-content>; stateProvince: <named-content xmlns:xlink="http://www.w3.org/1999/xlink" content-type="dwc:stateProvince" xlink:type="simple">Fujian</named-content>; locality: <named-content xmlns:xlink="http://www.w3.org/1999/xlink" content-type="dwc:locality" xlink:type="simple">Quanzhou City, Anxi County, Senshan Village, in Fujian Agriculture and Forestry University, near Gulujiao</named-content>; verbatimElevation: <named-content xmlns:xlink="http://www.w3.org/1999/xlink" content-type="dwc:verbatimElevation" xlink:type="simple">99 m</named-content>; decimalLatitude: <named-content xmlns:xlink="http://www.w3.org/1999/xlink" content-type="dwc:decimalLatitude" xlink:type="simple">25.0828</named-content>; decimalLongitude: <named-content xmlns:xlink="http://www.w3.org/1999/xlink" content-type="dwc:decimalLongitude" xlink:type="simple">118.2347</named-content>; <bold>Identification:</bold> identifiedBy: <named-content xmlns:xlink="http://www.w3.org/1999/xlink" content-type="dwc:identifiedBy" xlink:type="simple">Yejie Lin</named-content>; dateIdentified: <named-content xmlns:xlink="http://www.w3.org/1999/xlink" content-type="dwc:dateIdentified" xlink:type="simple">2023</named-content>; <bold>Event:</bold> year: <named-content xmlns:xlink="http://www.w3.org/1999/xlink" content-type="dwc:year" xlink:type="simple">2023</named-content>; month: <named-content xmlns:xlink="http://www.w3.org/1999/xlink" content-type="dwc:month" xlink:type="simple">2</named-content>; day: <named-content xmlns:xlink="http://www.w3.org/1999/xlink" content-type="dwc:day" xlink:type="simple">26</named-content></p></list-item></list></tp:treatment-sec><tp:treatment-sec sec-type="Description"><title>Description</title><p>Male (holotype). Total length 1.71; carapace 0.78 long, 0.68 wide, opisthosoma 1.04 long, 0.57 wide. Eye sizes and interdistances: AME 0.04, ALE 0.04, PME 0.04, PLE 0.04, AME–AME 0.02, AME–ALE 0.01, PME–PME 0.02, PME–PLE 0.01, AME–PME 0.03, ALE–PLE 0. Endites almost as long as wide. Leg measurements: I 3.01 (0.82, 1.10, 0.63, 0.46), II 2.30 (0.61, 0.78, 0.44, 0.47), III 2.11 (0.53, 0.66, 0.43, 0.49), IV 3.33 (0.93, 1.13, 0.66, 0.61).</p><p>Colouration (Fig. <xref ref-type="fig" rid="F9767570">1</xref><xref ref-type="fig" rid="F9767576">b</xref>, Fig. <xref ref-type="fig" rid="F9767620">10</xref><xref ref-type="fig" rid="F9767631">b</xref> Left). Carapace yellow, edge black, eyes with black rings. Chelicerae yellow. Endites and labium yellow. Sternum paler yellow. Legs paler yellow, covered with sparse setae, more distinct on metatarsi and tarsi. Opisthosoma with two pale yellow spots anteriorly and posteriorly, two mountain-shaped pale-yellow spots in the middle, larger than the anterior and posterior yellow spots, pale yellow laterally. Spinnerets yellow.</p><p>Palp (Fig. <xref ref-type="fig" rid="F9767581">3</xref>A, B, Fig. <xref ref-type="fig" rid="F9767583">4</xref>A–E). Patella almost as long as tibia. Cymbium almost as long as wide. Cymbium covered with sparse setae. Subtegulum on the lateral posterior side of the bulb, half encasing tegulum. Sperm duct S-shaped, the first bend obscured by embolus, not obvious, the second bend three times as wide as the diameter of the sperm duct. Median apophysis (Fig. <xref ref-type="fig" rid="F9767583">4</xref>D) hidden behind the conductor and tip with a hood. Theridiid tegular apophysis (Fig. <xref ref-type="fig" rid="F9767583">4</xref>B) divided into two parts by a translucent membrane: anterior part slightly curved, sickle-shaped, posterior almost quadrilateral. Conductor (Fig. <xref ref-type="fig" rid="F9767583">4</xref>C) tip pincer-shaped, located posterior to embolic basal apophysis. Embolic basal process (Fig. <xref ref-type="fig" rid="F9767583">4</xref>C) with two parts: embolic basal apophysis black with sharp end and folds, embolic basal flat extension semi-circular, flaky and transparent. Embolus (Fig. <xref ref-type="fig" rid="F9767583">4</xref>E) falciform, with spoon-shaped embolic terminal apophysis, connected by a membrane.</p><p>Female (IZCAS-Ar44593). Total length 2.14; carapace 0.85 long, 0.69 wide, opisthosoma 1.29 long, 0.75 wide. Eye sizes and interdistances: AME 0.03, ALE 0.05, PME 0.04, PLE 0.05, AME–AME 0.02, AME–ALE 0, PME–PME 0.02, PME–PLE 0.01, AME–PME 0.04, ALE–PLE 0.01. Endites almost as long as wide. Leg measurements: I 3.26 (0.93, 1.14, 0.65, 0.54), II 2.51 (0.72, 0.83, 0.45, 0.51), III 2.19 (0.58, 0.67, 0.42, 0.52), IV 3.18 (0.85, 1.05, 0.63, 0.65).</p><p>Colouration (Fig. <xref ref-type="fig" rid="F9767620">10</xref><xref ref-type="fig" rid="F9767631">b</xref> Right). Similar to that of male, except darker.</p><p>Epigyne (Fig. <xref ref-type="fig" rid="F9767585">5</xref>A, B). Epigynal plate almost as long as wide, with a weakly-developed hood anteriorly. Copulatory openings situated on posterior portion of epigyne. Copulatory ducts directly connected to spermathecae. Spermathecae kidney-shaped. Fertilisation ducts kidney-shaped.</p></tp:treatment-sec><tp:treatment-sec sec-type="Diagnosis"><title>Diagnosis</title><p>The male of this new species is similar to those of <italic><tp:taxon-name><tp:taxon-name-part taxon-name-part-type="genus" reg="Stemmops">S.</tp:taxon-name-part><tp:taxon-name-part taxon-name-part-type="species" reg="forcipus">forcipus</tp:taxon-name-part></tp:taxon-name></italic> Zhu, 1998 and <italic><tp:taxon-name><tp:taxon-name-part taxon-name-part-type="genus" reg="Stemmops">S.</tp:taxon-name-part><tp:taxon-name-part taxon-name-part-type="species" reg="nipponicus">nipponicus</tp:taxon-name-part></tp:taxon-name></italic> by the median apophysis with depression (Fig. <xref ref-type="fig" rid="F9767583">4</xref>D), curved theridiid tegular apophysis (Fig. <xref ref-type="fig" rid="F9767581">3</xref>B, Fig. <xref ref-type="fig" rid="F9767583">4</xref>B, Fig. <xref ref-type="fig" rid="F9767587">6</xref><xref ref-type="fig" rid="F9767592">a</xref>, <xref ref-type="fig" rid="F9767594">c</xref>), embolic basal apophysis strongly sclerotised and folded (Fig. <xref ref-type="fig" rid="F9767581">3</xref>B, Fig. <xref ref-type="fig" rid="F9767583">4</xref>C, Fig. <xref ref-type="fig" rid="F9767587">6</xref><xref ref-type="fig" rid="F9767592">a</xref>, <xref ref-type="fig" rid="F9767594">c</xref>) and the presence of an embolic terminal apophysis (Fig. <xref ref-type="fig" rid="F9767583">4</xref>E, Fig. <xref ref-type="fig" rid="F9767598">7</xref><xref ref-type="fig" rid="F9767604">b</xref>, <xref ref-type="fig" rid="F9767606">d</xref>, Fig. <xref ref-type="fig" rid="F9767607">8</xref><xref ref-type="fig" rid="F9767612">a</xref>, <xref ref-type="fig" rid="F9767613">b</xref>, <xref ref-type="fig" rid="F9767614">c</xref>). However, the new species can be distinguished from <italic><tp:taxon-name><tp:taxon-name-part taxon-name-part-type="genus" reg="Stemmops">S.</tp:taxon-name-part><tp:taxon-name-part taxon-name-part-type="species" reg="forcipus">forcipus</tp:taxon-name-part></tp:taxon-name></italic> and <italic><tp:taxon-name><tp:taxon-name-part taxon-name-part-type="genus" reg="Stemmops">S.</tp:taxon-name-part><tp:taxon-name-part taxon-name-part-type="species" reg="nipponicus">nipponicus</tp:taxon-name-part></tp:taxon-name></italic> by the width of the sperm duct bend almost three times the diameter of the sperm duct (Fig. <xref ref-type="fig" rid="F9767581">3</xref>B) [vs. five times in <italic><tp:taxon-name><tp:taxon-name-part taxon-name-part-type="genus" reg="Stemmops">S.</tp:taxon-name-part><tp:taxon-name-part taxon-name-part-type="species" reg="forcipus">forcipus</tp:taxon-name-part></tp:taxon-name></italic> and <italic><tp:taxon-name><tp:taxon-name-part taxon-name-part-type="genus" reg="Stemmops">S.</tp:taxon-name-part><tp:taxon-name-part taxon-name-part-type="species" reg="nipponicus">nipponicus</tp:taxon-name-part></tp:taxon-name></italic> (Fig. <xref ref-type="fig" rid="F9767587">6</xref><xref ref-type="fig" rid="F9767592">a</xref>, <xref ref-type="fig" rid="F9767594">c</xref>)], presence of embolic basal apophysis and embolic basal flat extension (Fig. <xref ref-type="fig" rid="F9767581">3</xref>A, B, Fig. <xref ref-type="fig" rid="F9767583">4</xref>A, C) [vs. absent from embolic basal flat extension in <italic><tp:taxon-name><tp:taxon-name-part taxon-name-part-type="genus" reg="Stemmops">S.</tp:taxon-name-part><tp:taxon-name-part taxon-name-part-type="species" reg="forcipus">forcipus</tp:taxon-name-part></tp:taxon-name></italic> and <italic><tp:taxon-name><tp:taxon-name-part taxon-name-part-type="genus" reg="Stemmops">S.</tp:taxon-name-part><tp:taxon-name-part taxon-name-part-type="species" reg="nipponicus">nipponicus</tp:taxon-name-part></tp:taxon-name></italic> (Fig. <xref ref-type="fig" rid="F9767587">6</xref><xref ref-type="fig" rid="F9767592">a</xref>, <xref ref-type="fig" rid="F9767594">c</xref>)] and by the embolic terminal apophysis expanded and spoon-shaped (Fig. <xref ref-type="fig" rid="F9767583">4</xref>E) [vs. embolic terminal apophysis flat in <italic><tp:taxon-name><tp:taxon-name-part taxon-name-part-type="genus" reg="Stemmops">S.</tp:taxon-name-part><tp:taxon-name-part taxon-name-part-type="species" reg="forcipus">forcipus</tp:taxon-name-part></tp:taxon-name></italic> and <italic><tp:taxon-name><tp:taxon-name-part taxon-name-part-type="genus" reg="Stemmops">S.</tp:taxon-name-part><tp:taxon-name-part taxon-name-part-type="species" reg="nipponicus">nipponicus</tp:taxon-name-part></tp:taxon-name></italic> (Fig. <xref ref-type="fig" rid="F9767598">7</xref><xref ref-type="fig" rid="F9767603">a</xref>, <xref ref-type="fig" rid="F9767606">d</xref>)]. The female is similar to <italic><tp:taxon-name><tp:taxon-name-part taxon-name-part-type="genus" reg="Stemmops">S.</tp:taxon-name-part><tp:taxon-name-part taxon-name-part-type="species" reg="nipponicus">nipponicus</tp:taxon-name-part></tp:taxon-name></italic> by the split atrium (Fig. <xref ref-type="fig" rid="F9767585">5</xref>A). However, it can be distinguished from <italic><tp:taxon-name><tp:taxon-name-part taxon-name-part-type="genus" reg="Stemmops">S.</tp:taxon-name-part><tp:taxon-name-part taxon-name-part-type="species" reg="nipponicus">nipponicus</tp:taxon-name-part></tp:taxon-name></italic> by the length/width ratio of the atrium being almost 1:3 (Fig. <xref ref-type="fig" rid="F9767585">5</xref>A) (vs. 1:4 in <italic><tp:taxon-name><tp:taxon-name-part taxon-name-part-type="genus" reg="Stemmops">S.</tp:taxon-name-part><tp:taxon-name-part taxon-name-part-type="species" reg="nipponicus">nipponicus</tp:taxon-name-part></tp:taxon-name></italic>), the diameter of the spermathecae to the length of the copulatory ducts being almost 1:4 (vs. 1:2 in <italic><tp:taxon-name><tp:taxon-name-part taxon-name-part-type="genus" reg="Stemmops">S.</tp:taxon-name-part><tp:taxon-name-part taxon-name-part-type="species" reg="nipponicus">nipponicus</tp:taxon-name-part></tp:taxon-name></italic>) and by habitus, with <italic><tp:taxon-name><tp:taxon-name-part taxon-name-part-type="genus" reg="Stemmops">S.</tp:taxon-name-part><tp:taxon-name-part taxon-name-part-type="species" reg="lini">lini</tp:taxon-name-part></tp:taxon-name></italic> sp. n. lacking white spots [vs. present in <italic><tp:taxon-name><tp:taxon-name-part taxon-name-part-type="genus" reg="Stemmops">S.</tp:taxon-name-part><tp:taxon-name-part taxon-name-part-type="species" reg="nipponicus">nipponicus</tp:taxon-name-part></tp:taxon-name></italic>, <xref ref-type="bibr" rid="B9768066">Yaginuma (1969)</xref> (<italic>Fig. <xref ref-type="fig" rid="F9767570">1</xref><xref ref-type="fig" rid="F9767578">d</xref></italic>)], rather with round and mountain-shaped yellow spots (Fig. <xref ref-type="fig" rid="F9767570">1</xref><xref ref-type="fig" rid="F9767576">b</xref>).</p></tp:treatment-sec><tp:treatment-sec sec-type="Etymology"><title>Etymology</title><p>The species is named after Lin Zexu (1785–1850), a famous historical person born in Fujian who fought against imperialist aggression.</p></tp:treatment-sec><tp:treatment-sec sec-type="Distribution"><title>Distribution</title><p>China (Fujian, Zhejiang) (Fig. <xref ref-type="fig" rid="F9767634">11</xref>).</p></tp:treatment-sec><tp:treatment-sec sec-type="Biology"><title>Biology</title><p>All specimens were collected under stones.</p></tp:treatment-sec><tp:treatment-sec sec-type="Notes"><title>Notes</title><p>The presence of embolic basal apophysis and embolic basal flat extension and the spoon-shaped embolic terminal apophysis show the male of <italic><tp:taxon-name><tp:taxon-name-part taxon-name-part-type="genus" reg="Stemmops">S.</tp:taxon-name-part><tp:taxon-name-part taxon-name-part-type="species" reg="nipponicus">nipponicus</tp:taxon-name-part></tp:taxon-name></italic> in <xref ref-type="bibr" rid="B9767853">Jin (2018)</xref> is misidentified. Herein, we treat the male as <italic><tp:taxon-name><tp:taxon-name-part taxon-name-part-type="genus" reg="Stemmops">S.</tp:taxon-name-part><tp:taxon-name-part taxon-name-part-type="species" reg="lini">lini</tp:taxon-name-part></tp:taxon-name></italic> sp. n.</p></tp:treatment-sec><tp:treatment-sec sec-type="Compared species and material examined."><title>Compared species and material examined.</title><p><italic><tp:taxon-name><tp:taxon-name-part taxon-name-part-type="genus" reg="Stemmops">Stemmops</tp:taxon-name-part><tp:taxon-name-part taxon-name-part-type="species" reg="forcipus">forcipus</tp:taxon-name-part></tp:taxon-name></italic> Zhu, 1998, 5♂5♀, CHINA: <italic>Yunnan</italic>: Xishuangbanna, Mengla County, Lvshilin, <named-content xmlns:xlink="http://www.w3.org/1999/xlink" content-type="dwc:verbatimCoordinates" xlink:type="simple">21.9033°N, 101.2820°E</named-content>, elevation 608 m, 1–15.IV.2007, Guo Zheng leg.</p></tp:treatment-sec><tp:treatment-sec><!--Section generated to contain objects referenced in tp:taxon-treatment.--><fig-group id="F9767570" position="float" orientation="portrait"><caption><p>Habitus of live specimens of <italic><tp:taxon-name><tp:taxon-name-part taxon-name-part-type="genus" reg="Stemmops">Stemmops</tp:taxon-name-part></tp:taxon-name></italic> spp. [Photos: Fan Gao (<bold>a, b, d</bold>) and Qianle Lu (<bold>c</bold>)]. Arrows show the difference between <italic><tp:taxon-name><tp:taxon-name-part taxon-name-part-type="genus" reg="Stemmops">S.</tp:taxon-name-part><tp:taxon-name-part taxon-name-part-type="species" reg="atratus">atratus</tp:taxon-name-part></tp:taxon-name></italic> sp. n. and <italic><tp:taxon-name><tp:taxon-name-part taxon-name-part-type="genus" reg="Stemmops">S.</tp:taxon-name-part><tp:taxon-name-part taxon-name-part-type="species" reg="nipponicus">nipponicus</tp:taxon-name-part></tp:taxon-name></italic> Yaginuma, 1969.</p></caption><fig id="F9767575" position="float" orientation="portrait"><object-id xmlns:xlink="http://www.w3.org/1999/xlink" content-type="arpha" xlink:type="simple">69690824-6BD8-5D96-969E-291C2257CE1F</object-id><object-id xmlns:xlink="http://www.w3.org/1999/xlink" content-type="doi" xlink:type="simple">10.3897/BDJ.11.e106208.figure1a</object-id><label>Figure 1a.</label><caption><p><italic><tp:taxon-name><tp:taxon-name-part taxon-name-part-type="genus" reg="Stemmops">S.</tp:taxon-name-part><tp:taxon-name-part taxon-name-part-type="species" reg="atratus">atratus</tp:taxon-name-part></tp:taxon-name></italic> sp. n., female holotype;</p></caption><graphic xmlns:xlink="http://www.w3.org/1999/xlink" xlink:href="bdj-11-e106208-g001_a.jpg" xlink:type="simple" position="float" orientation="portrait" id="oo_847608.jpg"><uri content-type="original_file" xlink:type="simple">https://binary.pensoft.net/fig/847608</uri></graphic></fig><fig id="F9767576" position="float" orientation="portrait"><object-id xmlns:xlink="http://www.w3.org/1999/xlink" content-type="arpha" xlink:type="simple">7A1186A6-1A30-5B92-BE9A-01C79BEEFF43</object-id><object-id xmlns:xlink="http://www.w3.org/1999/xlink" content-type="doi" xlink:type="simple">10.3897/BDJ.11.e106208.figure1b</object-id><label>Figure 1b.</label><caption><p><italic><tp:taxon-name><tp:taxon-name-part taxon-name-part-type="genus" reg="Stemmops">S.</tp:taxon-name-part><tp:taxon-name-part taxon-name-part-type="species" reg="lini">lini</tp:taxon-name-part></tp:taxon-name></italic> sp. n. subadult, male;</p></caption><graphic xmlns:xlink="http://www.w3.org/1999/xlink" xlink:href="bdj-11-e106208-g001_b.jpg" xlink:type="simple" position="float" orientation="portrait" id="oo_847609.jpg"><uri content-type="original_file" xlink:type="simple">https://binary.pensoft.net/fig/847609</uri></graphic></fig><fig id="F9767577" position="float" orientation="portrait"><object-id xmlns:xlink="http://www.w3.org/1999/xlink" content-type="arpha" xlink:type="simple">FBE61293-A85B-5A51-A6BB-DF58F1D99E7B</object-id><object-id xmlns:xlink="http://www.w3.org/1999/xlink" content-type="doi" xlink:type="simple">10.3897/BDJ.11.e106208.figure1c</object-id><label>Figure 1c.</label><caption><p><italic><tp:taxon-name><tp:taxon-name-part taxon-name-part-type="genus" reg="Stemmops">S.</tp:taxon-name-part><tp:taxon-name-part taxon-name-part-type="species" reg="nigrabdomenus">nigrabdomenus</tp:taxon-name-part></tp:taxon-name></italic>, female;</p></caption><graphic xmlns:xlink="http://www.w3.org/1999/xlink" xlink:href="bdj-11-e106208-g001_c.jpg" xlink:type="simple" position="float" orientation="portrait" id="oo_847610.jpg"><uri content-type="original_file" xlink:type="simple">https://binary.pensoft.net/fig/847610</uri></graphic></fig><fig id="F9767578" position="float" orientation="portrait"><object-id xmlns:xlink="http://www.w3.org/1999/xlink" content-type="arpha" xlink:type="simple">6FCEBE09-42E2-524B-B432-92F71BCF582B</object-id><object-id xmlns:xlink="http://www.w3.org/1999/xlink" content-type="doi" xlink:type="simple">10.3897/BDJ.11.e106208.figure1d</object-id><label>Figure 1d.</label><caption><p><italic><tp:taxon-name><tp:taxon-name-part taxon-name-part-type="genus" reg="Stemmops">S.</tp:taxon-name-part><tp:taxon-name-part taxon-name-part-type="species" reg="nipponicus">nipponicus</tp:taxon-name-part></tp:taxon-name></italic>, female.</p></caption><graphic xmlns:xlink="http://www.w3.org/1999/xlink" xlink:href="bdj-11-e106208-g001_d.jpg" xlink:type="simple" position="float" orientation="portrait" id="oo_847611.jpg"><uri content-type="original_file" xlink:type="simple">https://binary.pensoft.net/fig/847611</uri></graphic></fig></fig-group><fig id="F9767576" position="float" orientation="portrait"><object-id xmlns:xlink="http://www.w3.org/1999/xlink" content-type="arpha" xlink:type="simple">7A1186A6-1A30-5B92-BE9A-01C79BEEFF43</object-id><object-id xmlns:xlink="http://www.w3.org/1999/xlink" content-type="doi" xlink:type="simple">10.3897/BDJ.11.e106208.figure1b</object-id><label>Figure 1b.</label><caption><p><italic><tp:taxon-name><tp:taxon-name-part taxon-name-part-type="genus" reg="Stemmops">S.</tp:taxon-name-part><tp:taxon-name-part taxon-name-part-type="species" reg="lini">lini</tp:taxon-name-part></tp:taxon-name></italic> sp. n. subadult, male;</p></caption><graphic xmlns:xlink="http://www.w3.org/1999/xlink" xlink:href="bdj-11-e106208-g001_b.jpg" xlink:type="simple" position="float" orientation="portrait" id="oo_847609.jpg"><uri content-type="original_file" xlink:type="simple">https://binary.pensoft.net/fig/847609</uri></graphic></fig><fig-group id="F9767620" position="float" orientation="portrait"><caption><p><italic><tp:taxon-name><tp:taxon-name-part taxon-name-part-type="genus" reg="Stemmops">Stemmops</tp:taxon-name-part></tp:taxon-name></italic> spp., habitus.</p></caption><fig id="F9767630" position="float" orientation="portrait"><object-id xmlns:xlink="http://www.w3.org/1999/xlink" content-type="arpha" xlink:type="simple">C00EA533-A336-56BD-961B-F5962716E092</object-id><object-id xmlns:xlink="http://www.w3.org/1999/xlink" content-type="doi" xlink:type="simple">10.3897/BDJ.11.e106208.figure10a</object-id><label>Figure 10a.</label><caption><p><italic><tp:taxon-name><tp:taxon-name-part taxon-name-part-type="genus" reg="Stemmops">S.</tp:taxon-name-part><tp:taxon-name-part taxon-name-part-type="species" reg="atratus">atratus</tp:taxon-name-part></tp:taxon-name></italic> sp. n., Female holotype. Dorsal (left photo); Lateral (right photo);</p></caption><graphic xmlns:xlink="http://www.w3.org/1999/xlink" xlink:href="bdj-11-e106208-g010_a.jpg" xlink:type="simple" position="float" orientation="portrait" id="oo_847754.jpg"><uri content-type="original_file" xlink:type="simple">https://binary.pensoft.net/fig/847754</uri></graphic></fig><fig id="F9767631" position="float" orientation="portrait"><object-id xmlns:xlink="http://www.w3.org/1999/xlink" content-type="arpha" xlink:type="simple">9A4AF889-EF36-5F15-B304-61BF1615E2E0</object-id><object-id xmlns:xlink="http://www.w3.org/1999/xlink" content-type="doi" xlink:type="simple">10.3897/BDJ.11.e106208.figure10b</object-id><label>Figure 10b.</label><caption><p><italic><tp:taxon-name><tp:taxon-name-part taxon-name-part-type="genus" reg="Stemmops">S.</tp:taxon-name-part><tp:taxon-name-part taxon-name-part-type="species" reg="lini">lini</tp:taxon-name-part></tp:taxon-name></italic> sp. n., dorsal. Male holotype (left photo); Female paratype (right photo);</p></caption><graphic xmlns:xlink="http://www.w3.org/1999/xlink" xlink:href="bdj-11-e106208-g010_b.jpg" xlink:type="simple" position="float" orientation="portrait" id="oo_847755.jpg"><uri content-type="original_file" xlink:type="simple">https://binary.pensoft.net/fig/847755</uri></graphic></fig><fig id="F9767632" position="float" orientation="portrait"><object-id xmlns:xlink="http://www.w3.org/1999/xlink" content-type="arpha" xlink:type="simple">94A1C41D-F2F6-57C1-8F62-EAAB1F3658FA</object-id><object-id xmlns:xlink="http://www.w3.org/1999/xlink" content-type="doi" xlink:type="simple">10.3897/BDJ.11.e106208.figure10c</object-id><label>Figure 10c.</label><caption><p><italic><tp:taxon-name><tp:taxon-name-part taxon-name-part-type="genus" reg="Stemmops">S.</tp:taxon-name-part><tp:taxon-name-part taxon-name-part-type="species" reg="nigrabdomenus">nigrabdomenus</tp:taxon-name-part></tp:taxon-name></italic>, dorsal. Male (left photo); Female (right photo).</p></caption><graphic xmlns:xlink="http://www.w3.org/1999/xlink" xlink:href="bdj-11-e106208-g010_c.jpg" xlink:type="simple" position="float" orientation="portrait" id="oo_847757.jpg"><uri content-type="original_file" xlink:type="simple">https://binary.pensoft.net/fig/847757</uri></graphic></fig></fig-group><fig id="F9767631" position="float" orientation="portrait"><object-id xmlns:xlink="http://www.w3.org/1999/xlink" content-type="arpha" xlink:type="simple">9A4AF889-EF36-5F15-B304-61BF1615E2E0</object-id><object-id xmlns:xlink="http://www.w3.org/1999/xlink" content-type="doi" xlink:type="simple">10.3897/BDJ.11.e106208.figure10b</object-id><label>Figure 10b.</label><caption><p><italic><tp:taxon-name><tp:taxon-name-part taxon-name-part-type="genus" reg="Stemmops">S.</tp:taxon-name-part><tp:taxon-name-part taxon-name-part-type="species" reg="lini">lini</tp:taxon-name-part></tp:taxon-name></italic> sp. n., dorsal. Male holotype (left photo); Female paratype (right photo);</p></caption><graphic xmlns:xlink="http://www.w3.org/1999/xlink" xlink:href="bdj-11-e106208-g010_b.jpg" xlink:type="simple" position="float" orientation="portrait" id="oo_847755.jpg"><uri content-type="original_file" xlink:type="simple">https://binary.pensoft.net/fig/847755</uri></graphic></fig><fig id="F9767581" position="float" orientation="portrait"><object-id xmlns:xlink="http://www.w3.org/1999/xlink" content-type="arpha" xlink:type="simple">CE2CC200-FBAF-506F-B0CC-CB9569978303</object-id><object-id xmlns:xlink="http://www.w3.org/1999/xlink" content-type="doi" xlink:type="simple">10.3897/BDJ.11.e106208.figure3</object-id><label>Figure 3.</label><caption><p>Left palp of <italic><tp:taxon-name><tp:taxon-name-part taxon-name-part-type="genus" reg="Stemmops">Stemmops</tp:taxon-name-part><tp:taxon-name-part taxon-name-part-type="species" reg="lini">lini</tp:taxon-name-part></tp:taxon-name></italic> sp. n., holotype male. <bold>A</bold> Prolateral; <bold>B</bold> Ventral. Abbreviations: <bold>C</bold> conductor; <bold>E</bold> embolus; <bold>EBA</bold> embolic basal apophysis; <bold>EBF</bold> embolic basal flat extension; <bold>EBP</bold> embolic basal process; <bold>ETA</bold> embolic terminal apophysis; <bold>MA</bold> median apophysis; <bold>SD</bold> sperm duct; <bold>ST</bold> subtegulum; <bold>T</bold> tegulum; <bold>TTA</bold> theridiid tegular apophysis.</p></caption><graphic xmlns:xlink="http://www.w3.org/1999/xlink" xlink:href="bdj-11-e106208-g003.jpg" position="float" id="oo_864586.jpg" orientation="portrait" xlink:type="simple"><uri content-type="original_file" xlink:type="simple">https://binary.pensoft.net/fig/864586</uri></graphic></fig><fig id="F9767583" position="float" orientation="portrait"><object-id xmlns:xlink="http://www.w3.org/1999/xlink" content-type="arpha" xlink:type="simple">CB1A67AA-C7A2-5BA3-8494-E1AA7C570F79</object-id><object-id xmlns:xlink="http://www.w3.org/1999/xlink" content-type="doi" xlink:type="simple">10.3897/BDJ.11.e106208.figure4</object-id><label>Figure 4.</label><caption><p><italic><tp:taxon-name><tp:taxon-name-part taxon-name-part-type="genus" reg="Stemmops">Stemmops</tp:taxon-name-part><tp:taxon-name-part taxon-name-part-type="species" reg="lini">lini</tp:taxon-name-part></tp:taxon-name></italic> sp. n., paratype male (<bold>A</bold>) and holotype male (<bold>B</bold>–<bold>E</bold>). <bold>A</bold> Bulb; <bold>B</bold> theridiid tegular apophysis; <bold>C</bold> Terminal apophysis, <bold>D</bold> Median apophysis; <bold>E</bold> Embolic tip. Abbreviations: <bold>C</bold> conductor; <bold>E</bold> embolus; <bold>EBA</bold> embolic basal apophysis; <bold>EBF</bold> embolic basal flat extension; <bold>EBP</bold> embolic basal process; <bold>ETA</bold> embolic terminal apophysis; <bold>H</bold>, hood; <bold>MA</bold> median apophysis; <bold>SD</bold> sperm duct; <bold>ST</bold> subtegulum; <bold>T</bold> tegulum; <bold>TTA</bold> theridiid tegular apophysis.</p></caption><graphic xmlns:xlink="http://www.w3.org/1999/xlink" xlink:href="bdj-11-e106208-g004.jpg" position="float" id="oo_866275.jpg" orientation="portrait" xlink:type="simple"><uri content-type="original_file" xlink:type="simple">https://binary.pensoft.net/fig/866275</uri></graphic></fig><fig id="F9767585" position="float" orientation="portrait"><object-id xmlns:xlink="http://www.w3.org/1999/xlink" content-type="arpha" xlink:type="simple">5F41310D-F826-5902-9298-FD37F26649E2</object-id><object-id xmlns:xlink="http://www.w3.org/1999/xlink" content-type="doi" xlink:type="simple">10.3897/BDJ.11.e106208.figure5</object-id><label>Figure 5.</label><caption><p><italic><tp:taxon-name><tp:taxon-name-part taxon-name-part-type="genus" reg="Stemmops">Stemmops</tp:taxon-name-part><tp:taxon-name-part taxon-name-part-type="species" reg="lini">lini</tp:taxon-name-part></tp:taxon-name></italic> sp. n., paratype female. <bold>A</bold> Epigyne, ventral; <bold>B</bold> Vulva, dorsal. Abbreviations: <bold>CD</bold> copulatory duct; <bold>CO</bold> copulatory opening; <bold>FD</bold> fertilisation duct; <bold>H</bold> hood; <bold>S</bold> spermatheca.</p></caption><graphic xmlns:xlink="http://www.w3.org/1999/xlink" xlink:href="bdj-11-e106208-g005.jpg" position="float" id="oo_847620.jpg" orientation="portrait" xlink:type="simple"><uri content-type="original_file" xlink:type="simple">https://binary.pensoft.net/fig/847620</uri></graphic></fig><fig-group id="F9767587" position="float" orientation="portrait"><caption><p>Left palps of <italic><tp:taxon-name><tp:taxon-name-part taxon-name-part-type="genus" reg="Stemmops">Stemmops</tp:taxon-name-part></tp:taxon-name></italic> spp., ventral. Abbreviations: <bold>C</bold> conductor; <bold>E</bold> embolus; <bold>EBA</bold> embolic basal apophysis; <bold>EBP</bold> embolic basal process; <bold>SD</bold> sperm duct; <bold>ST</bold> subtegulum; <bold>T</bold> tegulum; <bold>TTA</bold> theridiid tegular apophysis.</p></caption><fig id="F9767592" position="float" orientation="portrait"><object-id xmlns:xlink="http://www.w3.org/1999/xlink" content-type="arpha" xlink:type="simple">C19791DB-913A-53D4-B688-49A3A0CA8CC4</object-id><object-id xmlns:xlink="http://www.w3.org/1999/xlink" content-type="doi" xlink:type="simple">10.3897/BDJ.11.e106208.figure6a</object-id><label>Figure 6a.</label><caption><p><italic><tp:taxon-name><tp:taxon-name-part taxon-name-part-type="genus" reg="Stemmops">S.</tp:taxon-name-part><tp:taxon-name-part taxon-name-part-type="species" reg="forcipus">forcipus</tp:taxon-name-part></tp:taxon-name></italic>;</p></caption><graphic xmlns:xlink="http://www.w3.org/1999/xlink" xlink:href="bdj-11-e106208-g006_a.jpg" xlink:type="simple" position="float" orientation="portrait" id="oo_864590.jpg"><uri content-type="original_file" xlink:type="simple">https://binary.pensoft.net/fig/864590</uri></graphic></fig><fig id="F9767593" position="float" orientation="portrait"><object-id xmlns:xlink="http://www.w3.org/1999/xlink" content-type="arpha" xlink:type="simple">69D66EB0-DA2A-5C65-A23F-375E47B2AEFD</object-id><object-id xmlns:xlink="http://www.w3.org/1999/xlink" content-type="doi" xlink:type="simple">10.3897/BDJ.11.e106208.figure6b</object-id><label>Figure 6b.</label><caption><p><italic><tp:taxon-name><tp:taxon-name-part taxon-name-part-type="genus" reg="Stemmops">S.</tp:taxon-name-part><tp:taxon-name-part taxon-name-part-type="species" reg="nigrabdomenus">nigrabdomenus</tp:taxon-name-part></tp:taxon-name></italic>;</p></caption><graphic xmlns:xlink="http://www.w3.org/1999/xlink" xlink:href="bdj-11-e106208-g006_b.jpg" xlink:type="simple" position="float" orientation="portrait" id="oo_864591.jpg"><uri content-type="original_file" xlink:type="simple">https://binary.pensoft.net/fig/864591</uri></graphic></fig><fig id="F9767594" position="float" orientation="portrait"><object-id xmlns:xlink="http://www.w3.org/1999/xlink" content-type="arpha" xlink:type="simple">E7B2800D-2F96-5223-91B5-E5704C3EBFA0</object-id><object-id xmlns:xlink="http://www.w3.org/1999/xlink" content-type="doi" xlink:type="simple">10.3897/BDJ.11.e106208.figure6c</object-id><label>Figure 6c.</label><caption><p><italic><tp:taxon-name><tp:taxon-name-part taxon-name-part-type="genus" reg="Stemmops">S.</tp:taxon-name-part><tp:taxon-name-part taxon-name-part-type="species" reg="nipponicus">nipponicus</tp:taxon-name-part></tp:taxon-name></italic>.</p></caption><graphic xmlns:xlink="http://www.w3.org/1999/xlink" xlink:href="bdj-11-e106208-g006_c.jpg" xlink:type="simple" position="float" orientation="portrait" id="oo_864592.jpg"><uri content-type="original_file" xlink:type="simple">https://binary.pensoft.net/fig/864592</uri></graphic></fig></fig-group><fig id="F9767592" position="float" orientation="portrait"><object-id xmlns:xlink="http://www.w3.org/1999/xlink" content-type="arpha" xlink:type="simple">C19791DB-913A-53D4-B688-49A3A0CA8CC4</object-id><object-id xmlns:xlink="http://www.w3.org/1999/xlink" content-type="doi" xlink:type="simple">10.3897/BDJ.11.e106208.figure6a</object-id><label>Figure 6a.</label><caption><p><italic><tp:taxon-name><tp:taxon-name-part taxon-name-part-type="genus" reg="Stemmops">S.</tp:taxon-name-part><tp:taxon-name-part taxon-name-part-type="species" reg="forcipus">forcipus</tp:taxon-name-part></tp:taxon-name></italic>;</p></caption><graphic xmlns:xlink="http://www.w3.org/1999/xlink" xlink:href="bdj-11-e106208-g006_a.jpg" xlink:type="simple" position="float" orientation="portrait" id="oo_864590.jpg"><uri content-type="original_file" xlink:type="simple">https://binary.pensoft.net/fig/864590</uri></graphic></fig><fig id="F9767594" position="float" orientation="portrait"><object-id xmlns:xlink="http://www.w3.org/1999/xlink" content-type="arpha" xlink:type="simple">E7B2800D-2F96-5223-91B5-E5704C3EBFA0</object-id><object-id xmlns:xlink="http://www.w3.org/1999/xlink" content-type="doi" xlink:type="simple">10.3897/BDJ.11.e106208.figure6c</object-id><label>Figure 6c.</label><caption><p><italic><tp:taxon-name><tp:taxon-name-part taxon-name-part-type="genus" reg="Stemmops">S.</tp:taxon-name-part><tp:taxon-name-part taxon-name-part-type="species" reg="nipponicus">nipponicus</tp:taxon-name-part></tp:taxon-name></italic>.</p></caption><graphic xmlns:xlink="http://www.w3.org/1999/xlink" xlink:href="bdj-11-e106208-g006_c.jpg" xlink:type="simple" position="float" orientation="portrait" id="oo_864592.jpg"><uri content-type="original_file" xlink:type="simple">https://binary.pensoft.net/fig/864592</uri></graphic></fig><fig-group id="F9767598" position="float" orientation="portrait"><caption><p>Embolic tips of <italic><tp:taxon-name><tp:taxon-name-part taxon-name-part-type="genus" reg="Stemmops">Stemmops</tp:taxon-name-part></tp:taxon-name></italic> spp., ventral.</p></caption><fig id="F9767603" position="float" orientation="portrait"><object-id xmlns:xlink="http://www.w3.org/1999/xlink" content-type="arpha" xlink:type="simple">D84DD9AC-C417-53F2-9286-3BA26638F235</object-id><object-id xmlns:xlink="http://www.w3.org/1999/xlink" content-type="doi" xlink:type="simple">10.3897/BDJ.11.e106208.figure7a</object-id><label>Figure 7a.</label><caption><p><italic><tp:taxon-name><tp:taxon-name-part taxon-name-part-type="genus" reg="Stemmops">S.</tp:taxon-name-part><tp:taxon-name-part taxon-name-part-type="species" reg="forcipus">forcipus</tp:taxon-name-part></tp:taxon-name></italic>;</p></caption><graphic xmlns:xlink="http://www.w3.org/1999/xlink" xlink:href="bdj-11-e106208-g007_a.jpg" xlink:type="simple" position="float" orientation="portrait" id="oo_847624.jpg"><uri content-type="original_file" xlink:type="simple">https://binary.pensoft.net/fig/847624</uri></graphic></fig><fig id="F9767604" position="float" orientation="portrait"><object-id xmlns:xlink="http://www.w3.org/1999/xlink" content-type="arpha" xlink:type="simple">1610AA79-864E-544E-B6FF-3058D816FB42</object-id><object-id xmlns:xlink="http://www.w3.org/1999/xlink" content-type="doi" xlink:type="simple">10.3897/BDJ.11.e106208.figure7b</object-id><label>Figure 7b.</label><caption><p><italic><tp:taxon-name><tp:taxon-name-part taxon-name-part-type="genus" reg="Stemmops">S.</tp:taxon-name-part><tp:taxon-name-part taxon-name-part-type="species" reg="lini">lini</tp:taxon-name-part></tp:taxon-name></italic> sp. n.;</p></caption><graphic xmlns:xlink="http://www.w3.org/1999/xlink" xlink:href="bdj-11-e106208-g007_b.jpg" xlink:type="simple" position="float" orientation="portrait" id="oo_847625.jpg"><uri content-type="original_file" xlink:type="simple">https://binary.pensoft.net/fig/847625</uri></graphic></fig><fig id="F9767605" position="float" orientation="portrait"><object-id xmlns:xlink="http://www.w3.org/1999/xlink" content-type="arpha" xlink:type="simple">B721D9F5-E293-5777-99C7-444347DEABFA</object-id><object-id xmlns:xlink="http://www.w3.org/1999/xlink" content-type="doi" xlink:type="simple">10.3897/BDJ.11.e106208.figure7c</object-id><label>Figure 7c.</label><caption><p><italic><tp:taxon-name><tp:taxon-name-part taxon-name-part-type="genus" reg="Stemmops">S.</tp:taxon-name-part><tp:taxon-name-part taxon-name-part-type="species" reg="nigrabdomenus">nigrabdomenus</tp:taxon-name-part></tp:taxon-name></italic>;</p></caption><graphic xmlns:xlink="http://www.w3.org/1999/xlink" xlink:href="bdj-11-e106208-g007_c.jpg" xlink:type="simple" position="float" orientation="portrait" id="oo_847626.jpg"><uri content-type="original_file" xlink:type="simple">https://binary.pensoft.net/fig/847626</uri></graphic></fig><fig id="F9767606" position="float" orientation="portrait"><object-id xmlns:xlink="http://www.w3.org/1999/xlink" content-type="arpha" xlink:type="simple">EC4C6963-BA50-5894-94BB-6F7EFBEF646C</object-id><object-id xmlns:xlink="http://www.w3.org/1999/xlink" content-type="doi" xlink:type="simple">10.3897/BDJ.11.e106208.figure7d</object-id><label>Figure 7d.</label><caption><p><italic><tp:taxon-name><tp:taxon-name-part taxon-name-part-type="genus" reg="Stemmops">S.</tp:taxon-name-part><tp:taxon-name-part taxon-name-part-type="species" reg="nipponicus">nipponicus</tp:taxon-name-part></tp:taxon-name></italic>.</p></caption><graphic xmlns:xlink="http://www.w3.org/1999/xlink" xlink:href="bdj-11-e106208-g007_d.jpg" xlink:type="simple" position="float" orientation="portrait" id="oo_847627.jpg"><uri content-type="original_file" xlink:type="simple">https://binary.pensoft.net/fig/847627</uri></graphic></fig></fig-group><fig id="F9767604" position="float" orientation="portrait"><object-id xmlns:xlink="http://www.w3.org/1999/xlink" content-type="arpha" xlink:type="simple">1610AA79-864E-544E-B6FF-3058D816FB42</object-id><object-id xmlns:xlink="http://www.w3.org/1999/xlink" content-type="doi" xlink:type="simple">10.3897/BDJ.11.e106208.figure7b</object-id><label>Figure 7b.</label><caption><p><italic><tp:taxon-name><tp:taxon-name-part taxon-name-part-type="genus" reg="Stemmops">S.</tp:taxon-name-part><tp:taxon-name-part taxon-name-part-type="species" reg="lini">lini</tp:taxon-name-part></tp:taxon-name></italic> sp. n.;</p></caption><graphic xmlns:xlink="http://www.w3.org/1999/xlink" xlink:href="bdj-11-e106208-g007_b.jpg" xlink:type="simple" position="float" orientation="portrait" id="oo_847625.jpg"><uri content-type="original_file" xlink:type="simple">https://binary.pensoft.net/fig/847625</uri></graphic></fig><fig id="F9767606" position="float" orientation="portrait"><object-id xmlns:xlink="http://www.w3.org/1999/xlink" content-type="arpha" xlink:type="simple">EC4C6963-BA50-5894-94BB-6F7EFBEF646C</object-id><object-id xmlns:xlink="http://www.w3.org/1999/xlink" content-type="doi" xlink:type="simple">10.3897/BDJ.11.e106208.figure7d</object-id><label>Figure 7d.</label><caption><p><italic><tp:taxon-name><tp:taxon-name-part taxon-name-part-type="genus" reg="Stemmops">S.</tp:taxon-name-part><tp:taxon-name-part taxon-name-part-type="species" reg="nipponicus">nipponicus</tp:taxon-name-part></tp:taxon-name></italic>.</p></caption><graphic xmlns:xlink="http://www.w3.org/1999/xlink" xlink:href="bdj-11-e106208-g007_d.jpg" xlink:type="simple" position="float" orientation="portrait" id="oo_847627.jpg"><uri content-type="original_file" xlink:type="simple">https://binary.pensoft.net/fig/847627</uri></graphic></fig><fig-group id="F9767607" position="float" orientation="portrait"><caption><p>Embolic tips of <italic><tp:taxon-name><tp:taxon-name-part taxon-name-part-type="genus" reg="Stemmops">Stemmops</tp:taxon-name-part></tp:taxon-name></italic> spp., prolateral.</p></caption><fig id="F9767612" position="float" orientation="portrait"><object-id xmlns:xlink="http://www.w3.org/1999/xlink" content-type="arpha" xlink:type="simple">04BB8D4F-DAF9-5287-9D14-89D33C8756B3</object-id><object-id xmlns:xlink="http://www.w3.org/1999/xlink" content-type="doi" xlink:type="simple">10.3897/BDJ.11.e106208.figure8a</object-id><label>Figure 8a.</label><caption><p><italic><tp:taxon-name><tp:taxon-name-part taxon-name-part-type="genus" reg="Stemmops">S.</tp:taxon-name-part><tp:taxon-name-part taxon-name-part-type="species" reg="forcipus">forcipus</tp:taxon-name-part></tp:taxon-name></italic>;</p></caption><graphic xmlns:xlink="http://www.w3.org/1999/xlink" xlink:href="bdj-11-e106208-g008_a.jpg" xlink:type="simple" position="float" orientation="portrait" id="oo_847628.jpg"><uri content-type="original_file" xlink:type="simple">https://binary.pensoft.net/fig/847628</uri></graphic></fig><fig id="F9767613" position="float" orientation="portrait"><object-id xmlns:xlink="http://www.w3.org/1999/xlink" content-type="arpha" xlink:type="simple">939DE2D6-D217-5DFB-8246-55CDAB3C838C</object-id><object-id xmlns:xlink="http://www.w3.org/1999/xlink" content-type="doi" xlink:type="simple">10.3897/BDJ.11.e106208.figure8b</object-id><label>Figure 8b.</label><caption><p><italic><tp:taxon-name><tp:taxon-name-part taxon-name-part-type="genus" reg="Stemmops">S.</tp:taxon-name-part><tp:taxon-name-part taxon-name-part-type="species" reg="lini">lini</tp:taxon-name-part></tp:taxon-name></italic> sp. n.;</p></caption><graphic xmlns:xlink="http://www.w3.org/1999/xlink" xlink:href="bdj-11-e106208-g008_b.jpg" xlink:type="simple" position="float" orientation="portrait" id="oo_847629.jpg"><uri content-type="original_file" xlink:type="simple">https://binary.pensoft.net/fig/847629</uri></graphic></fig><fig id="F9767614" position="float" orientation="portrait"><object-id xmlns:xlink="http://www.w3.org/1999/xlink" content-type="arpha" xlink:type="simple">4BF1A5A1-1BE7-54C5-A1E0-24FC7DCE95E6</object-id><object-id xmlns:xlink="http://www.w3.org/1999/xlink" content-type="doi" xlink:type="simple">10.3897/BDJ.11.e106208.figure8c</object-id><label>Figure 8c.</label><caption><p><italic><tp:taxon-name><tp:taxon-name-part taxon-name-part-type="genus" reg="Stemmops">S.</tp:taxon-name-part><tp:taxon-name-part taxon-name-part-type="species" reg="nipponicus">nipponicus</tp:taxon-name-part></tp:taxon-name></italic>.</p></caption><graphic xmlns:xlink="http://www.w3.org/1999/xlink" xlink:href="bdj-11-e106208-g008_c.jpg" xlink:type="simple" position="float" orientation="portrait" id="oo_847630.jpg"><uri content-type="original_file" xlink:type="simple">https://binary.pensoft.net/fig/847630</uri></graphic></fig></fig-group><fig id="F9767612" position="float" orientation="portrait"><object-id xmlns:xlink="http://www.w3.org/1999/xlink" content-type="arpha" xlink:type="simple">04BB8D4F-DAF9-5287-9D14-89D33C8756B3</object-id><object-id xmlns:xlink="http://www.w3.org/1999/xlink" content-type="doi" xlink:type="simple">10.3897/BDJ.11.e106208.figure8a</object-id><label>Figure 8a.</label><caption><p><italic><tp:taxon-name><tp:taxon-name-part taxon-name-part-type="genus" reg="Stemmops">S.</tp:taxon-name-part><tp:taxon-name-part taxon-name-part-type="species" reg="forcipus">forcipus</tp:taxon-name-part></tp:taxon-name></italic>;</p></caption><graphic xmlns:xlink="http://www.w3.org/1999/xlink" xlink:href="bdj-11-e106208-g008_a.jpg" xlink:type="simple" position="float" orientation="portrait" id="oo_847628.jpg"><uri content-type="original_file" xlink:type="simple">https://binary.pensoft.net/fig/847628</uri></graphic></fig><fig id="F9767613" position="float" orientation="portrait"><object-id xmlns:xlink="http://www.w3.org/1999/xlink" content-type="arpha" xlink:type="simple">939DE2D6-D217-5DFB-8246-55CDAB3C838C</object-id><object-id xmlns:xlink="http://www.w3.org/1999/xlink" content-type="doi" xlink:type="simple">10.3897/BDJ.11.e106208.figure8b</object-id><label>Figure 8b.</label><caption><p><italic><tp:taxon-name><tp:taxon-name-part taxon-name-part-type="genus" reg="Stemmops">S.</tp:taxon-name-part><tp:taxon-name-part taxon-name-part-type="species" reg="lini">lini</tp:taxon-name-part></tp:taxon-name></italic> sp. n.;</p></caption><graphic xmlns:xlink="http://www.w3.org/1999/xlink" xlink:href="bdj-11-e106208-g008_b.jpg" xlink:type="simple" position="float" orientation="portrait" id="oo_847629.jpg"><uri content-type="original_file" xlink:type="simple">https://binary.pensoft.net/fig/847629</uri></graphic></fig><fig id="F9767614" position="float" orientation="portrait"><object-id xmlns:xlink="http://www.w3.org/1999/xlink" content-type="arpha" xlink:type="simple">4BF1A5A1-1BE7-54C5-A1E0-24FC7DCE95E6</object-id><object-id xmlns:xlink="http://www.w3.org/1999/xlink" content-type="doi" xlink:type="simple">10.3897/BDJ.11.e106208.figure8c</object-id><label>Figure 8c.</label><caption><p><italic><tp:taxon-name><tp:taxon-name-part taxon-name-part-type="genus" reg="Stemmops">S.</tp:taxon-name-part><tp:taxon-name-part taxon-name-part-type="species" reg="nipponicus">nipponicus</tp:taxon-name-part></tp:taxon-name></italic>.</p></caption><graphic xmlns:xlink="http://www.w3.org/1999/xlink" xlink:href="bdj-11-e106208-g008_c.jpg" xlink:type="simple" position="float" orientation="portrait" id="oo_847630.jpg"><uri content-type="original_file" xlink:type="simple">https://binary.pensoft.net/fig/847630</uri></graphic></fig><fig id="F9767603" position="float" orientation="portrait"><object-id xmlns:xlink="http://www.w3.org/1999/xlink" content-type="arpha" xlink:type="simple">D84DD9AC-C417-53F2-9286-3BA26638F235</object-id><object-id xmlns:xlink="http://www.w3.org/1999/xlink" content-type="doi" xlink:type="simple">10.3897/BDJ.11.e106208.figure7a</object-id><label>Figure 7a.</label><caption><p><italic><tp:taxon-name><tp:taxon-name-part taxon-name-part-type="genus" reg="Stemmops">S.</tp:taxon-name-part><tp:taxon-name-part taxon-name-part-type="species" reg="forcipus">forcipus</tp:taxon-name-part></tp:taxon-name></italic>;</p></caption><graphic xmlns:xlink="http://www.w3.org/1999/xlink" xlink:href="bdj-11-e106208-g007_a.jpg" xlink:type="simple" position="float" orientation="portrait" id="oo_847624.jpg"><uri content-type="original_file" xlink:type="simple">https://binary.pensoft.net/fig/847624</uri></graphic></fig><fig id="F9767578" position="float" orientation="portrait"><object-id xmlns:xlink="http://www.w3.org/1999/xlink" content-type="arpha" xlink:type="simple">6FCEBE09-42E2-524B-B432-92F71BCF582B</object-id><object-id xmlns:xlink="http://www.w3.org/1999/xlink" content-type="doi" xlink:type="simple">10.3897/BDJ.11.e106208.figure1d</object-id><label>Figure 1d.</label><caption><p><italic><tp:taxon-name><tp:taxon-name-part taxon-name-part-type="genus" reg="Stemmops">S.</tp:taxon-name-part><tp:taxon-name-part taxon-name-part-type="species" reg="nipponicus">nipponicus</tp:taxon-name-part></tp:taxon-name></italic>, female.</p></caption><graphic xmlns:xlink="http://www.w3.org/1999/xlink" xlink:href="bdj-11-e106208-g001_d.jpg" xlink:type="simple" position="float" orientation="portrait" id="oo_847611.jpg"><uri content-type="original_file" xlink:type="simple">https://binary.pensoft.net/fig/847611</uri></graphic></fig><fig id="F9767634" position="float" orientation="portrait"><object-id xmlns:xlink="http://www.w3.org/1999/xlink" content-type="arpha" xlink:type="simple">C6AA2139-E6B5-56C7-8E73-6CEC7A696F92</object-id><object-id xmlns:xlink="http://www.w3.org/1999/xlink" content-type="doi" xlink:type="simple">10.3897/BDJ.11.e106208.figure11</object-id><label>Figure 11.</label><caption><p>Distribution records of <italic><tp:taxon-name><tp:taxon-name-part taxon-name-part-type="genus" reg="Stemmops">Stemmops</tp:taxon-name-part></tp:taxon-name></italic> species in China: <bold>1</bold> <italic><tp:taxon-name><tp:taxon-name-part taxon-name-part-type="genus" reg="Stemmops">S.</tp:taxon-name-part><tp:taxon-name-part taxon-name-part-type="species" reg="atratus">atratus</tp:taxon-name-part></tp:taxon-name></italic> sp. n.; <bold>2</bold> <italic><tp:taxon-name><tp:taxon-name-part taxon-name-part-type="genus" reg="Stemmops">S.</tp:taxon-name-part><tp:taxon-name-part taxon-name-part-type="species" reg="lini">lini</tp:taxon-name-part></tp:taxon-name></italic> sp. n.; <bold>3</bold> <italic><tp:taxon-name><tp:taxon-name-part taxon-name-part-type="genus" reg="Stemmops">S.</tp:taxon-name-part><tp:taxon-name-part taxon-name-part-type="species" reg="nigrabdomenus">nigrabdomenus</tp:taxon-name-part></tp:taxon-name></italic>. The green circles indicate type localities.</p></caption><graphic xmlns:xlink="http://www.w3.org/1999/xlink" xlink:href="bdj-11-e106208-g011.jpg" position="float" id="oo_847641.jpg" orientation="portrait" xlink:type="simple"><uri content-type="original_file" xlink:type="simple">https://binary.pensoft.net/fig/847641</uri></graphic></fig></tp:treatment-sec><ref-list><ref id="B9768066"><element-citation xmlns:xlink="http://www.w3.org/1999/xlink" publication-type="article" xlink:type="simple"><person-group person-group-type="author"><name name-style="western"><surname>Yaginuma</surname><given-names>T.</given-names></name></person-group><year>1969</year><article-title>A new Japanese spider of the genus <italic><tp:taxon-name><tp:taxon-name-part taxon-name-part-type="genus" reg="Stemmops">Stemmops</tp:taxon-name-part></tp:taxon-name></italic> (<tp:taxon-name><tp:taxon-name-part taxon-name-part-type="order">Araneae</tp:taxon-name-part></tp:taxon-name>: <tp:taxon-name><tp:taxon-name-part taxon-name-part-type="family">Theridiidae</tp:taxon-name-part></tp:taxon-name>)</article-title><source>Acta Arachnologica</source><volume>22</volume><fpage>14</fpage><lpage>16</lpage><pub-id pub-id-type="doi">10.2476/asjaa.22.14</pub-id></element-citation></ref><ref id="B9767853"><element-citation xmlns:xlink="http://www.w3.org/1999/xlink" publication-type="chapter" xlink:type="simple"><person-group person-group-type="author"><name name-style="western"><surname>Jin</surname><given-names>C.</given-names></name></person-group><year>2018</year><chapter-title>Theridiidae, Ctenidae, Liocranidae</chapter-title><person-group person-group-type="editor"><name name-style="western"><surname>Zhang</surname><given-names>F.</given-names></name><name name-style="western"><surname>Xue</surname><given-names>X. F.</given-names></name></person-group><source>Fauna of Tianmu Mountain. Volume II. <tp:taxon-name><tp:taxon-name-part taxon-name-part-type="class">Arachnida</tp:taxon-name-part></tp:taxon-name>. <tp:taxon-name><tp:taxon-name-part taxon-name-part-type="order">Araneae</tp:taxon-name-part></tp:taxon-name> <tp:taxon-name><tp:taxon-name-part taxon-name-part-type="superfamily">Eriophyoidea</tp:taxon-name-part></tp:taxon-name>.</source><publisher-name>Zhejiang University Press</publisher-name><publisher-loc>Hangzhou</publisher-loc><size units="page">200</size><isbn>9787308181389</isbn></element-citation></ref></ref-list></tp:taxon-treatment>
