# Supplementary material for: Taxonomic notes on Stemmops O. Pickard-Cambridge, 1894 (Araneae, Theridiidae) of China
Source: Biodivers Data J. 2023 Jun 26;11:e106208. doi: 10.3897/BDJ.11.e106208 (PMC10840846; doi:10.3897/BDJ.11.e106208)
Supplement: XML Treatment for Stemmops nigrabdomenus [file BDJ.11.e106208-treatment3.xml]

<!DOCTYPE tp:taxon-treatment
  PUBLIC "-//TaxonX//DTD Taxonomic Treatment Publishing DTD v0 20100105//EN" "tax-treatment-NSO.dtd">
<tp:taxon-treatment xmlns:tp="http://www.plazi.org/taxpub"><tp:treatment-meta><mixed-citation publication-type="journal"><person-group><name><surname>Li</surname><given-names>Fengyuan</given-names></name><name><surname>Lin</surname><given-names>Yejie</given-names></name><name><surname>Gao</surname><given-names>Fan</given-names></name><name><surname>Yao</surname><given-names>Yanbin</given-names></name><name><surname>Li</surname><given-names>Shuqiang</given-names></name></person-group><article-title>Taxonomic notes on <italic><tp:taxon-name><tp:taxon-name-part taxon-name-part-type="genus" reg="Stemmops">Stemmops</tp:taxon-name-part></tp:taxon-name></italic> O. Pickard-Cambridge, 1894 (<tp:taxon-name><tp:taxon-name-part taxon-name-part-type="order">Araneae</tp:taxon-name-part></tp:taxon-name>, <tp:taxon-name><tp:taxon-name-part taxon-name-part-type="family">Theridiidae</tp:taxon-name-part></tp:taxon-name>) of China</article-title><source>Biodivers Data J</source><day>26</day><month>06</month><year>2023</year><volume>11</volume><pub-id pub-id-type="doi">10.3897/BDJ.11.e106208</pub-id></mixed-citation></tp:treatment-meta><tp:nomenclature><tp:taxon-name>
            <object-id xmlns:xlink="http://www.w3.org/1999/xlink" content-type="arpha" xlink:type="simple">D10A9535-01EC-5DFD-AFE3-11CAD72F0D18</object-id>
            <tp:taxon-name-part taxon-name-part-type="genus">Stemmops</tp:taxon-name-part>
            <tp:taxon-name-part taxon-name-part-type="species">nigrabdomenus</tp:taxon-name-part>
            <object-id xmlns:xlink="http://www.w3.org/1999/xlink" xlink:type="simple" object-id-type="Catalogue of Life">4ZSMY</object-id>
          </tp:taxon-name><tp:taxon-authority>Zhu, 1998</tp:taxon-authority></tp:nomenclature><tp:treatment-sec sec-type="materials"><title>Materials</title><list list-type="alpha-lower" list-content="occurrences"><list-item><p><bold>Type status:</bold> <named-content xmlns:xlink="http://www.w3.org/1999/xlink" content-type="dwc:typeStatus" xlink:type="simple">Holotype</named-content>. <bold>Occurrence:</bold> recordedBy: <named-content xmlns:xlink="http://www.w3.org/1999/xlink" content-type="dwc:recordedBy" xlink:type="simple">Yongqiang Zhang</named-content>; individualCount: <named-content xmlns:xlink="http://www.w3.org/1999/xlink" content-type="dwc:individualCount" xlink:type="simple">1</named-content>; sex: <named-content xmlns:xlink="http://www.w3.org/1999/xlink" content-type="dwc:sex" xlink:type="simple">male</named-content>; lifeStage: <named-content xmlns:xlink="http://www.w3.org/1999/xlink" content-type="dwc:lifeStage" xlink:type="simple">adult</named-content>; occurrenceID: <named-content xmlns:xlink="http://www.w3.org/1999/xlink" content-type="dwc:occurrenceID" xlink:type="simple">7F54D174-ED02-5411-8E37-466B7FA9E31F</named-content>; <bold>Taxon:</bold> scientificName: <named-content xmlns:xlink="http://www.w3.org/1999/xlink" content-type="dwc:scientificName" xlink:type="simple"><italic><tp:taxon-name><tp:taxon-name-part taxon-name-part-type="genus" reg="Stemmops">Stemmops</tp:taxon-name-part><tp:taxon-name-part taxon-name-part-type="species" reg="nigrabdomenus">nigrabdomenus</tp:taxon-name-part></tp:taxon-name></italic></named-content>; <bold>Location:</bold> country: <named-content xmlns:xlink="http://www.w3.org/1999/xlink" content-type="dwc:country" xlink:type="simple">China</named-content>; stateProvince: <named-content xmlns:xlink="http://www.w3.org/1999/xlink" content-type="dwc:stateProvince" xlink:type="simple">Guangxi</named-content>; locality: <named-content xmlns:xlink="http://www.w3.org/1999/xlink" content-type="dwc:locality" xlink:type="simple">Nanning City</named-content>; <bold>Identification:</bold> identifiedBy: <named-content xmlns:xlink="http://www.w3.org/1999/xlink" content-type="dwc:identifiedBy" xlink:type="simple">Mingsheng Zhu</named-content>; dateIdentified: <named-content xmlns:xlink="http://www.w3.org/1999/xlink" content-type="dwc:dateIdentified" xlink:type="simple">1998</named-content>; <bold>Event:</bold> year: <named-content xmlns:xlink="http://www.w3.org/1999/xlink" content-type="dwc:year" xlink:type="simple">1991</named-content>; month: <named-content xmlns:xlink="http://www.w3.org/1999/xlink" content-type="dwc:month" xlink:type="simple">3</named-content>; day: <named-content xmlns:xlink="http://www.w3.org/1999/xlink" content-type="dwc:day" xlink:type="simple">15</named-content>; eventRemarks: <named-content xmlns:xlink="http://www.w3.org/1999/xlink" content-type="dwc:eventRemarks" xlink:type="simple">not examined</named-content>; <bold>Record Level:</bold> institutionCode: <named-content xmlns:xlink="http://www.w3.org/1999/xlink" content-type="dwc:institutionCode" xlink:type="simple">MHBU</named-content></p></list-item><list-item><p><bold>Type status:</bold> <named-content xmlns:xlink="http://www.w3.org/1999/xlink" content-type="dwc:typeStatus" xlink:type="simple">Paratype</named-content>. <bold>Occurrence:</bold> recordedBy: <named-content xmlns:xlink="http://www.w3.org/1999/xlink" content-type="dwc:recordedBy" xlink:type="simple">Yongqiang Zhang</named-content>; individualCount: <named-content xmlns:xlink="http://www.w3.org/1999/xlink" content-type="dwc:individualCount" xlink:type="simple">2</named-content>; sex: <named-content xmlns:xlink="http://www.w3.org/1999/xlink" content-type="dwc:sex" xlink:type="simple">males</named-content>; lifeStage: <named-content xmlns:xlink="http://www.w3.org/1999/xlink" content-type="dwc:lifeStage" xlink:type="simple">adult</named-content>; occurrenceID: <named-content xmlns:xlink="http://www.w3.org/1999/xlink" content-type="dwc:occurrenceID" xlink:type="simple">D23C8482-1AA3-5959-849E-C57121EDA32C</named-content>; <bold>Taxon:</bold> scientificName: <named-content xmlns:xlink="http://www.w3.org/1999/xlink" content-type="dwc:scientificName" xlink:type="simple"><italic><tp:taxon-name><tp:taxon-name-part taxon-name-part-type="genus" reg="Stemmops">Stemmops</tp:taxon-name-part><tp:taxon-name-part taxon-name-part-type="species" reg="nigrabdomenus">nigrabdomenus</tp:taxon-name-part></tp:taxon-name></italic></named-content>; <bold>Location:</bold> country: <named-content xmlns:xlink="http://www.w3.org/1999/xlink" content-type="dwc:country" xlink:type="simple">China</named-content>; stateProvince: <named-content xmlns:xlink="http://www.w3.org/1999/xlink" content-type="dwc:stateProvince" xlink:type="simple">Guangxi</named-content>; locality: <named-content xmlns:xlink="http://www.w3.org/1999/xlink" content-type="dwc:locality" xlink:type="simple">Nanning City</named-content>; <bold>Identification:</bold> identifiedBy: <named-content xmlns:xlink="http://www.w3.org/1999/xlink" content-type="dwc:identifiedBy" xlink:type="simple">Mingsheng Zhu</named-content>; dateIdentified: <named-content xmlns:xlink="http://www.w3.org/1999/xlink" content-type="dwc:dateIdentified" xlink:type="simple">1998</named-content>; <bold>Event:</bold> year: <named-content xmlns:xlink="http://www.w3.org/1999/xlink" content-type="dwc:year" xlink:type="simple">1991</named-content>; month: <named-content xmlns:xlink="http://www.w3.org/1999/xlink" content-type="dwc:month" xlink:type="simple">3</named-content>; day: <named-content xmlns:xlink="http://www.w3.org/1999/xlink" content-type="dwc:day" xlink:type="simple">15</named-content>; eventRemarks: <named-content xmlns:xlink="http://www.w3.org/1999/xlink" content-type="dwc:eventRemarks" xlink:type="simple">not examined</named-content>; <bold>Record Level:</bold> institutionCode: <named-content xmlns:xlink="http://www.w3.org/1999/xlink" content-type="dwc:institutionCode" xlink:type="simple">MHBU</named-content></p></list-item><list-item><p><bold>Type status:</bold> <named-content xmlns:xlink="http://www.w3.org/1999/xlink" content-type="dwc:typeStatus" xlink:type="simple">Other material</named-content>. <bold>Occurrence:</bold> recordedBy: <named-content xmlns:xlink="http://www.w3.org/1999/xlink" content-type="dwc:recordedBy" xlink:type="simple">Ming Yi</named-content>; individualCount: <named-content xmlns:xlink="http://www.w3.org/1999/xlink" content-type="dwc:individualCount" xlink:type="simple">1</named-content>; sex: <named-content xmlns:xlink="http://www.w3.org/1999/xlink" content-type="dwc:sex" xlink:type="simple">male</named-content>; lifeStage: <named-content xmlns:xlink="http://www.w3.org/1999/xlink" content-type="dwc:lifeStage" xlink:type="simple">adult</named-content>; occurrenceID: <named-content xmlns:xlink="http://www.w3.org/1999/xlink" content-type="dwc:occurrenceID" xlink:type="simple">3938AA8D-43CB-52F3-BC8C-47BCE166FB8A</named-content>; <bold>Taxon:</bold> scientificName: <named-content xmlns:xlink="http://www.w3.org/1999/xlink" content-type="dwc:scientificName" xlink:type="simple"><italic><tp:taxon-name><tp:taxon-name-part taxon-name-part-type="genus" reg="Stemmops">Stemmops</tp:taxon-name-part><tp:taxon-name-part taxon-name-part-type="species" reg="nigrabdomenus">nigrabdomenus</tp:taxon-name-part></tp:taxon-name></italic></named-content>; <bold>Location:</bold> country: <named-content xmlns:xlink="http://www.w3.org/1999/xlink" content-type="dwc:country" xlink:type="simple">China</named-content>; stateProvince: <named-content xmlns:xlink="http://www.w3.org/1999/xlink" content-type="dwc:stateProvince" xlink:type="simple">Guangxi</named-content>; locality: <named-content xmlns:xlink="http://www.w3.org/1999/xlink" content-type="dwc:locality" xlink:type="simple">Nanning City, Liangqing District, Nama Town</named-content>; <bold>Identification:</bold> identifiedBy: <named-content xmlns:xlink="http://www.w3.org/1999/xlink" content-type="dwc:identifiedBy" xlink:type="simple">Yejie Lin</named-content>; dateIdentified: <named-content xmlns:xlink="http://www.w3.org/1999/xlink" content-type="dwc:dateIdentified" xlink:type="simple">2023</named-content>; <bold>Event:</bold> year: <named-content xmlns:xlink="http://www.w3.org/1999/xlink" content-type="dwc:year" xlink:type="simple">2019</named-content>; month: <named-content xmlns:xlink="http://www.w3.org/1999/xlink" content-type="dwc:month" xlink:type="simple">2</named-content>; day: <named-content xmlns:xlink="http://www.w3.org/1999/xlink" content-type="dwc:day" xlink:type="simple">15</named-content>; <bold>Record Level:</bold> institutionCode: <named-content xmlns:xlink="http://www.w3.org/1999/xlink" content-type="dwc:institutionCode" xlink:type="simple">IZCAS</named-content></p></list-item><list-item><p><bold>Type status:</bold> <named-content xmlns:xlink="http://www.w3.org/1999/xlink" content-type="dwc:typeStatus" xlink:type="simple">Other material</named-content>. <bold>Occurrence:</bold> catalogNumber: <named-content xmlns:xlink="http://www.w3.org/1999/xlink" content-type="dwc:catalogNumber" xlink:type="simple">IZCAS-Ar44595</named-content>; recordedBy: <named-content xmlns:xlink="http://www.w3.org/1999/xlink" content-type="dwc:recordedBy" xlink:type="simple">Chunxia Wang</named-content>; individualCount: <named-content xmlns:xlink="http://www.w3.org/1999/xlink" content-type="dwc:individualCount" xlink:type="simple">1</named-content>; sex: <named-content xmlns:xlink="http://www.w3.org/1999/xlink" content-type="dwc:sex" xlink:type="simple">male</named-content>; lifeStage: <named-content xmlns:xlink="http://www.w3.org/1999/xlink" content-type="dwc:lifeStage" xlink:type="simple">adult</named-content>; occurrenceID: <named-content xmlns:xlink="http://www.w3.org/1999/xlink" content-type="dwc:occurrenceID" xlink:type="simple">51F7929A-C918-58A6-8251-4F319ADC53AA</named-content>; <bold>Taxon:</bold> scientificName: <named-content xmlns:xlink="http://www.w3.org/1999/xlink" content-type="dwc:scientificName" xlink:type="simple"><italic><tp:taxon-name><tp:taxon-name-part taxon-name-part-type="genus" reg="Stemmops">Stemmops</tp:taxon-name-part><tp:taxon-name-part taxon-name-part-type="species" reg="nigrabdomenus">nigrabdomenus</tp:taxon-name-part></tp:taxon-name></italic></named-content>; <bold>Location:</bold> country: <named-content xmlns:xlink="http://www.w3.org/1999/xlink" content-type="dwc:country" xlink:type="simple">China</named-content>; stateProvince: <named-content xmlns:xlink="http://www.w3.org/1999/xlink" content-type="dwc:stateProvince" xlink:type="simple">Hainan</named-content>; locality: <named-content xmlns:xlink="http://www.w3.org/1999/xlink" content-type="dwc:locality" xlink:type="simple">Wenchang City, Tongguling Nature Reserve</named-content>; verbatimElevation: <named-content xmlns:xlink="http://www.w3.org/1999/xlink" content-type="dwc:verbatimElevation" xlink:type="simple">189 m</named-content>; decimalLatitude: <named-content xmlns:xlink="http://www.w3.org/1999/xlink" content-type="dwc:decimalLatitude" xlink:type="simple">19.6721</named-content>; decimalLongitude: <named-content xmlns:xlink="http://www.w3.org/1999/xlink" content-type="dwc:decimalLongitude" xlink:type="simple">111.0155</named-content>; <bold>Identification:</bold> identifiedBy: <named-content xmlns:xlink="http://www.w3.org/1999/xlink" content-type="dwc:identifiedBy" xlink:type="simple">Yejie Lin</named-content>; dateIdentified: <named-content xmlns:xlink="http://www.w3.org/1999/xlink" content-type="dwc:dateIdentified" xlink:type="simple">2023</named-content>; <bold>Event:</bold> year: <named-content xmlns:xlink="http://www.w3.org/1999/xlink" content-type="dwc:year" xlink:type="simple">2007</named-content>; month: <named-content xmlns:xlink="http://www.w3.org/1999/xlink" content-type="dwc:month" xlink:type="simple">8</named-content>; day: <named-content xmlns:xlink="http://www.w3.org/1999/xlink" content-type="dwc:day" xlink:type="simple">17</named-content>; <bold>Record Level:</bold> institutionCode: <named-content xmlns:xlink="http://www.w3.org/1999/xlink" content-type="dwc:institutionCode" xlink:type="simple">IZCAS</named-content></p></list-item><list-item><p><bold>Type status:</bold> <named-content xmlns:xlink="http://www.w3.org/1999/xlink" content-type="dwc:typeStatus" xlink:type="simple">Other material</named-content>. <bold>Occurrence:</bold> catalogNumber: <named-content xmlns:xlink="http://www.w3.org/1999/xlink" content-type="dwc:catalogNumber" xlink:type="simple">IZCAS-Ar44596</named-content>; recordedBy: <named-content xmlns:xlink="http://www.w3.org/1999/xlink" content-type="dwc:recordedBy" xlink:type="simple">Qianle Lu</named-content>; individualCount: <named-content xmlns:xlink="http://www.w3.org/1999/xlink" content-type="dwc:individualCount" xlink:type="simple">1</named-content>; sex: <named-content xmlns:xlink="http://www.w3.org/1999/xlink" content-type="dwc:sex" xlink:type="simple">female</named-content>; lifeStage: <named-content xmlns:xlink="http://www.w3.org/1999/xlink" content-type="dwc:lifeStage" xlink:type="simple">adult</named-content>; occurrenceID: <named-content xmlns:xlink="http://www.w3.org/1999/xlink" content-type="dwc:occurrenceID" xlink:type="simple">5DF6DC9E-C373-55E0-A44D-7EA3CF2EA477</named-content>; <bold>Taxon:</bold> scientificName: <named-content xmlns:xlink="http://www.w3.org/1999/xlink" content-type="dwc:scientificName" xlink:type="simple"><italic><tp:taxon-name><tp:taxon-name-part taxon-name-part-type="genus" reg="Stemmops">Stemmops</tp:taxon-name-part><tp:taxon-name-part taxon-name-part-type="species" reg="nigrabdomenus">nigrabdomenus</tp:taxon-name-part></tp:taxon-name></italic></named-content>; <bold>Location:</bold> country: <named-content xmlns:xlink="http://www.w3.org/1999/xlink" content-type="dwc:country" xlink:type="simple">China</named-content>; stateProvince: <named-content xmlns:xlink="http://www.w3.org/1999/xlink" content-type="dwc:stateProvince" xlink:type="simple">Guangxi</named-content>; locality: <named-content xmlns:xlink="http://www.w3.org/1999/xlink" content-type="dwc:locality" xlink:type="simple">Yulin City, Beiliu City, Minle Town, Darong Mountain National Park</named-content>; decimalLatitude: <named-content xmlns:xlink="http://www.w3.org/1999/xlink" content-type="dwc:decimalLatitude" xlink:type="simple">22.8615</named-content>; decimalLongitude: <named-content xmlns:xlink="http://www.w3.org/1999/xlink" content-type="dwc:decimalLongitude" xlink:type="simple">110.2744</named-content>; <bold>Identification:</bold> identifiedBy: <named-content xmlns:xlink="http://www.w3.org/1999/xlink" content-type="dwc:identifiedBy" xlink:type="simple">Yejie Lin</named-content>; dateIdentified: <named-content xmlns:xlink="http://www.w3.org/1999/xlink" content-type="dwc:dateIdentified" xlink:type="simple">2023</named-content>; <bold>Event:</bold> year: <named-content xmlns:xlink="http://www.w3.org/1999/xlink" content-type="dwc:year" xlink:type="simple">2022</named-content>; month: <named-content xmlns:xlink="http://www.w3.org/1999/xlink" content-type="dwc:month" xlink:type="simple">2</named-content>; day: <named-content xmlns:xlink="http://www.w3.org/1999/xlink" content-type="dwc:day" xlink:type="simple">15</named-content>; <bold>Record Level:</bold> institutionCode: <named-content xmlns:xlink="http://www.w3.org/1999/xlink" content-type="dwc:institutionCode" xlink:type="simple">IZCAS</named-content></p></list-item></list></tp:treatment-sec><tp:treatment-sec sec-type="Description"><title>Description</title><p>Female (IZCAS-Ar44596). Total length 3.16; carapace 1.21 long, 1.04 wide, opisthosoma 2.08 long, 1.22 wide. Eye sizes and interdistances: AME 0.07, ALE 0.07, PME 0.07, PLE 0.07, AME–AME 0.06, AME–ALE 0.01, PME–PME 0.02, PME–PLE 0.01, AME–PME 0.06, ALE–PLE 0. Endites almost as long as wide. Leg measurements: I 5.13 (1.39, 1.78, 1.20, 0.76), II 3.67 (1.04, 1.14, 0.85, 0.64), III 3.47 (0.99, 1.09, 0.79, 0.60), IV 5.73 (1.59, 1.82, 1.46, 0.86).</p><p>Colouration (Fig. <xref ref-type="fig" rid="F9767570">1</xref><xref ref-type="fig" rid="F9767577">c</xref>, Fig. <xref ref-type="fig" rid="F9767620">10</xref><xref ref-type="fig" rid="F9767632">c</xref> Right). Carapace red-brown, covered with long sparse brown setae, black rings around PMEs. Chelicerae yellow. Endites and labium yellow. Sternum pale yellow. Legs red-brown, covered with sparse setae. Opisthosoma black, covered with sparse setae, with a white spot posteriorly. Spinnerets brown.</p><p>Epigyne (Fig. <xref ref-type="fig" rid="F9767616">9</xref>A, B). Epigynal plate longer than wide, almost oval, with a pair of triangular hoods posteriorly. Septum emerges from a central position to the posterior. Copulatory openings located on posterior portion of epigyne. Copulatory ducts wide basally, curved and then coils around spermathecae for three turns. Spermathecae oval. Fertilisation ducts pincer-shaped.</p><p>Male. See <xref ref-type="bibr" rid="B9768075">Zhu (1998)</xref> (Figs <xref ref-type="fig" rid="F9767587">6</xref><xref ref-type="fig" rid="F9767593">b</xref>, <xref ref-type="fig" rid="F9767598">7</xref><xref ref-type="fig" rid="F9767605">c</xref>, <xref ref-type="fig" rid="F9767620">10</xref><xref ref-type="fig" rid="F9767632">c</xref> Left).</p></tp:treatment-sec><tp:treatment-sec sec-type="Diagnosis"><title>Diagnosis</title><p>The male can be easily recognised by the embolic basal apophysis white and transparent, without obvious sclerotisation (Fig. <xref ref-type="fig" rid="F9767587">6</xref><xref ref-type="fig" rid="F9767593">b</xref>) and the terminal of embolus not modified (Fig. <xref ref-type="fig" rid="F9767598">7</xref><xref ref-type="fig" rid="F9767605">c</xref>). Females can be distinguished by the large, oblong epigynal plate, with a pair of hoods posteriorly (Fig. <xref ref-type="fig" rid="F9767616">9</xref>A).</p></tp:treatment-sec><tp:treatment-sec sec-type="Distribution"><title>Distribution</title><p>China (Guangxi, Hainan) (Fig. <xref ref-type="fig" rid="F9767634">11</xref>).</p></tp:treatment-sec><tp:treatment-sec sec-type="Notes"><title>Notes</title><p>The female is described here for the first time.</p></tp:treatment-sec><tp:treatment-sec><!--Section generated to contain objects referenced in tp:taxon-treatment.--><fig-group id="F9767570" position="float" orientation="portrait"><caption><p>Habitus of live specimens of <italic><tp:taxon-name><tp:taxon-name-part taxon-name-part-type="genus" reg="Stemmops">Stemmops</tp:taxon-name-part></tp:taxon-name></italic> spp. [Photos: Fan Gao (<bold>a, b, d</bold>) and Qianle Lu (<bold>c</bold>)]. Arrows show the difference between <italic><tp:taxon-name><tp:taxon-name-part taxon-name-part-type="genus" reg="Stemmops">S.</tp:taxon-name-part><tp:taxon-name-part taxon-name-part-type="species" reg="atratus">atratus</tp:taxon-name-part></tp:taxon-name></italic> sp. n. and <italic><tp:taxon-name><tp:taxon-name-part taxon-name-part-type="genus" reg="Stemmops">S.</tp:taxon-name-part><tp:taxon-name-part taxon-name-part-type="species" reg="nipponicus">nipponicus</tp:taxon-name-part></tp:taxon-name></italic> Yaginuma, 1969.</p></caption><fig id="F9767575" position="float" orientation="portrait"><object-id xmlns:xlink="http://www.w3.org/1999/xlink" content-type="arpha" xlink:type="simple">69690824-6BD8-5D96-969E-291C2257CE1F</object-id><object-id xmlns:xlink="http://www.w3.org/1999/xlink" content-type="doi" xlink:type="simple">10.3897/BDJ.11.e106208.figure1a</object-id><label>Figure 1a.</label><caption><p><italic><tp:taxon-name><tp:taxon-name-part taxon-name-part-type="genus" reg="Stemmops">S.</tp:taxon-name-part><tp:taxon-name-part taxon-name-part-type="species" reg="atratus">atratus</tp:taxon-name-part></tp:taxon-name></italic> sp. n., female holotype;</p></caption><graphic xmlns:xlink="http://www.w3.org/1999/xlink" xlink:href="bdj-11-e106208-g001_a.jpg" xlink:type="simple" position="float" orientation="portrait" id="oo_847608.jpg"><uri content-type="original_file" xlink:type="simple">https://binary.pensoft.net/fig/847608</uri></graphic></fig><fig id="F9767576" position="float" orientation="portrait"><object-id xmlns:xlink="http://www.w3.org/1999/xlink" content-type="arpha" xlink:type="simple">7A1186A6-1A30-5B92-BE9A-01C79BEEFF43</object-id><object-id xmlns:xlink="http://www.w3.org/1999/xlink" content-type="doi" xlink:type="simple">10.3897/BDJ.11.e106208.figure1b</object-id><label>Figure 1b.</label><caption><p><italic><tp:taxon-name><tp:taxon-name-part taxon-name-part-type="genus" reg="Stemmops">S.</tp:taxon-name-part><tp:taxon-name-part taxon-name-part-type="species" reg="lini">lini</tp:taxon-name-part></tp:taxon-name></italic> sp. n. subadult, male;</p></caption><graphic xmlns:xlink="http://www.w3.org/1999/xlink" xlink:href="bdj-11-e106208-g001_b.jpg" xlink:type="simple" position="float" orientation="portrait" id="oo_847609.jpg"><uri content-type="original_file" xlink:type="simple">https://binary.pensoft.net/fig/847609</uri></graphic></fig><fig id="F9767577" position="float" orientation="portrait"><object-id xmlns:xlink="http://www.w3.org/1999/xlink" content-type="arpha" xlink:type="simple">FBE61293-A85B-5A51-A6BB-DF58F1D99E7B</object-id><object-id xmlns:xlink="http://www.w3.org/1999/xlink" content-type="doi" xlink:type="simple">10.3897/BDJ.11.e106208.figure1c</object-id><label>Figure 1c.</label><caption><p><italic><tp:taxon-name><tp:taxon-name-part taxon-name-part-type="genus" reg="Stemmops">S.</tp:taxon-name-part><tp:taxon-name-part taxon-name-part-type="species" reg="nigrabdomenus">nigrabdomenus</tp:taxon-name-part></tp:taxon-name></italic>, female;</p></caption><graphic xmlns:xlink="http://www.w3.org/1999/xlink" xlink:href="bdj-11-e106208-g001_c.jpg" xlink:type="simple" position="float" orientation="portrait" id="oo_847610.jpg"><uri content-type="original_file" xlink:type="simple">https://binary.pensoft.net/fig/847610</uri></graphic></fig><fig id="F9767578" position="float" orientation="portrait"><object-id xmlns:xlink="http://www.w3.org/1999/xlink" content-type="arpha" xlink:type="simple">6FCEBE09-42E2-524B-B432-92F71BCF582B</object-id><object-id xmlns:xlink="http://www.w3.org/1999/xlink" content-type="doi" xlink:type="simple">10.3897/BDJ.11.e106208.figure1d</object-id><label>Figure 1d.</label><caption><p><italic><tp:taxon-name><tp:taxon-name-part taxon-name-part-type="genus" reg="Stemmops">S.</tp:taxon-name-part><tp:taxon-name-part taxon-name-part-type="species" reg="nipponicus">nipponicus</tp:taxon-name-part></tp:taxon-name></italic>, female.</p></caption><graphic xmlns:xlink="http://www.w3.org/1999/xlink" xlink:href="bdj-11-e106208-g001_d.jpg" xlink:type="simple" position="float" orientation="portrait" id="oo_847611.jpg"><uri content-type="original_file" xlink:type="simple">https://binary.pensoft.net/fig/847611</uri></graphic></fig></fig-group><fig id="F9767577" position="float" orientation="portrait"><object-id xmlns:xlink="http://www.w3.org/1999/xlink" content-type="arpha" xlink:type="simple">FBE61293-A85B-5A51-A6BB-DF58F1D99E7B</object-id><object-id xmlns:xlink="http://www.w3.org/1999/xlink" content-type="doi" xlink:type="simple">10.3897/BDJ.11.e106208.figure1c</object-id><label>Figure 1c.</label><caption><p><italic><tp:taxon-name><tp:taxon-name-part taxon-name-part-type="genus" reg="Stemmops">S.</tp:taxon-name-part><tp:taxon-name-part taxon-name-part-type="species" reg="nigrabdomenus">nigrabdomenus</tp:taxon-name-part></tp:taxon-name></italic>, female;</p></caption><graphic xmlns:xlink="http://www.w3.org/1999/xlink" xlink:href="bdj-11-e106208-g001_c.jpg" xlink:type="simple" position="float" orientation="portrait" id="oo_847610.jpg"><uri content-type="original_file" xlink:type="simple">https://binary.pensoft.net/fig/847610</uri></graphic></fig><fig-group id="F9767620" position="float" orientation="portrait"><caption><p><italic><tp:taxon-name><tp:taxon-name-part taxon-name-part-type="genus" reg="Stemmops">Stemmops</tp:taxon-name-part></tp:taxon-name></italic> spp., habitus.</p></caption><fig id="F9767630" position="float" orientation="portrait"><object-id xmlns:xlink="http://www.w3.org/1999/xlink" content-type="arpha" xlink:type="simple">C00EA533-A336-56BD-961B-F5962716E092</object-id><object-id xmlns:xlink="http://www.w3.org/1999/xlink" content-type="doi" xlink:type="simple">10.3897/BDJ.11.e106208.figure10a</object-id><label>Figure 10a.</label><caption><p><italic><tp:taxon-name><tp:taxon-name-part taxon-name-part-type="genus" reg="Stemmops">S.</tp:taxon-name-part><tp:taxon-name-part taxon-name-part-type="species" reg="atratus">atratus</tp:taxon-name-part></tp:taxon-name></italic> sp. n., Female holotype. Dorsal (left photo); Lateral (right photo);</p></caption><graphic xmlns:xlink="http://www.w3.org/1999/xlink" xlink:href="bdj-11-e106208-g010_a.jpg" xlink:type="simple" position="float" orientation="portrait" id="oo_847754.jpg"><uri content-type="original_file" xlink:type="simple">https://binary.pensoft.net/fig/847754</uri></graphic></fig><fig id="F9767631" position="float" orientation="portrait"><object-id xmlns:xlink="http://www.w3.org/1999/xlink" content-type="arpha" xlink:type="simple">9A4AF889-EF36-5F15-B304-61BF1615E2E0</object-id><object-id xmlns:xlink="http://www.w3.org/1999/xlink" content-type="doi" xlink:type="simple">10.3897/BDJ.11.e106208.figure10b</object-id><label>Figure 10b.</label><caption><p><italic><tp:taxon-name><tp:taxon-name-part taxon-name-part-type="genus" reg="Stemmops">S.</tp:taxon-name-part><tp:taxon-name-part taxon-name-part-type="species" reg="lini">lini</tp:taxon-name-part></tp:taxon-name></italic> sp. n., dorsal. Male holotype (left photo); Female paratype (right photo);</p></caption><graphic xmlns:xlink="http://www.w3.org/1999/xlink" xlink:href="bdj-11-e106208-g010_b.jpg" xlink:type="simple" position="float" orientation="portrait" id="oo_847755.jpg"><uri content-type="original_file" xlink:type="simple">https://binary.pensoft.net/fig/847755</uri></graphic></fig><fig id="F9767632" position="float" orientation="portrait"><object-id xmlns:xlink="http://www.w3.org/1999/xlink" content-type="arpha" xlink:type="simple">94A1C41D-F2F6-57C1-8F62-EAAB1F3658FA</object-id><object-id xmlns:xlink="http://www.w3.org/1999/xlink" content-type="doi" xlink:type="simple">10.3897/BDJ.11.e106208.figure10c</object-id><label>Figure 10c.</label><caption><p><italic><tp:taxon-name><tp:taxon-name-part taxon-name-part-type="genus" reg="Stemmops">S.</tp:taxon-name-part><tp:taxon-name-part taxon-name-part-type="species" reg="nigrabdomenus">nigrabdomenus</tp:taxon-name-part></tp:taxon-name></italic>, dorsal. Male (left photo); Female (right photo).</p></caption><graphic xmlns:xlink="http://www.w3.org/1999/xlink" xlink:href="bdj-11-e106208-g010_c.jpg" xlink:type="simple" position="float" orientation="portrait" id="oo_847757.jpg"><uri content-type="original_file" xlink:type="simple">https://binary.pensoft.net/fig/847757</uri></graphic></fig></fig-group><fig id="F9767632" position="float" orientation="portrait"><object-id xmlns:xlink="http://www.w3.org/1999/xlink" content-type="arpha" xlink:type="simple">94A1C41D-F2F6-57C1-8F62-EAAB1F3658FA</object-id><object-id xmlns:xlink="http://www.w3.org/1999/xlink" content-type="doi" xlink:type="simple">10.3897/BDJ.11.e106208.figure10c</object-id><label>Figure 10c.</label><caption><p><italic><tp:taxon-name><tp:taxon-name-part taxon-name-part-type="genus" reg="Stemmops">S.</tp:taxon-name-part><tp:taxon-name-part taxon-name-part-type="species" reg="nigrabdomenus">nigrabdomenus</tp:taxon-name-part></tp:taxon-name></italic>, dorsal. Male (left photo); Female (right photo).</p></caption><graphic xmlns:xlink="http://www.w3.org/1999/xlink" xlink:href="bdj-11-e106208-g010_c.jpg" xlink:type="simple" position="float" orientation="portrait" id="oo_847757.jpg"><uri content-type="original_file" xlink:type="simple">https://binary.pensoft.net/fig/847757</uri></graphic></fig><fig id="F9767616" position="float" orientation="portrait"><object-id xmlns:xlink="http://www.w3.org/1999/xlink" content-type="arpha" xlink:type="simple">0D170F0F-D779-5FBF-95C1-D23D39048717</object-id><object-id xmlns:xlink="http://www.w3.org/1999/xlink" content-type="doi" xlink:type="simple">10.3897/BDJ.11.e106208.figure9</object-id><label>Figure 9.</label><caption><p><italic><tp:taxon-name><tp:taxon-name-part taxon-name-part-type="genus" reg="Stemmops">Stemmops</tp:taxon-name-part><tp:taxon-name-part taxon-name-part-type="species" reg="nigrabdomenus">nigrabdomenus</tp:taxon-name-part></tp:taxon-name></italic>, female. <bold>A</bold> Epigyne, ventral; <bold>B</bold> Vulva, dorsal. Abbreviations: <bold>CD</bold> copulatory duct; <bold>CO</bold> copulatory opening; <bold>FD</bold> fertilisation duct; <bold>H</bold> hood; <bold>Se</bold> septum; <bold>S</bold> spermatheca.</p></caption><graphic xmlns:xlink="http://www.w3.org/1999/xlink" xlink:href="bdj-11-e106208-g009.jpg" position="float" id="oo_866765.jpg" orientation="portrait" xlink:type="simple"><uri content-type="original_file" xlink:type="simple">https://binary.pensoft.net/fig/866765</uri></graphic></fig><fig-group id="F9767587" position="float" orientation="portrait"><caption><p>Left palps of <italic><tp:taxon-name><tp:taxon-name-part taxon-name-part-type="genus" reg="Stemmops">Stemmops</tp:taxon-name-part></tp:taxon-name></italic> spp., ventral. Abbreviations: <bold>C</bold> conductor; <bold>E</bold> embolus; <bold>EBA</bold> embolic basal apophysis; <bold>EBP</bold> embolic basal process; <bold>SD</bold> sperm duct; <bold>ST</bold> subtegulum; <bold>T</bold> tegulum; <bold>TTA</bold> theridiid tegular apophysis.</p></caption><fig id="F9767592" position="float" orientation="portrait"><object-id xmlns:xlink="http://www.w3.org/1999/xlink" content-type="arpha" xlink:type="simple">C19791DB-913A-53D4-B688-49A3A0CA8CC4</object-id><object-id xmlns:xlink="http://www.w3.org/1999/xlink" content-type="doi" xlink:type="simple">10.3897/BDJ.11.e106208.figure6a</object-id><label>Figure 6a.</label><caption><p><italic><tp:taxon-name><tp:taxon-name-part taxon-name-part-type="genus" reg="Stemmops">S.</tp:taxon-name-part><tp:taxon-name-part taxon-name-part-type="species" reg="forcipus">forcipus</tp:taxon-name-part></tp:taxon-name></italic>;</p></caption><graphic xmlns:xlink="http://www.w3.org/1999/xlink" xlink:href="bdj-11-e106208-g006_a.jpg" xlink:type="simple" position="float" orientation="portrait" id="oo_864590.jpg"><uri content-type="original_file" xlink:type="simple">https://binary.pensoft.net/fig/864590</uri></graphic></fig><fig id="F9767593" position="float" orientation="portrait"><object-id xmlns:xlink="http://www.w3.org/1999/xlink" content-type="arpha" xlink:type="simple">69D66EB0-DA2A-5C65-A23F-375E47B2AEFD</object-id><object-id xmlns:xlink="http://www.w3.org/1999/xlink" content-type="doi" xlink:type="simple">10.3897/BDJ.11.e106208.figure6b</object-id><label>Figure 6b.</label><caption><p><italic><tp:taxon-name><tp:taxon-name-part taxon-name-part-type="genus" reg="Stemmops">S.</tp:taxon-name-part><tp:taxon-name-part taxon-name-part-type="species" reg="nigrabdomenus">nigrabdomenus</tp:taxon-name-part></tp:taxon-name></italic>;</p></caption><graphic xmlns:xlink="http://www.w3.org/1999/xlink" xlink:href="bdj-11-e106208-g006_b.jpg" xlink:type="simple" position="float" orientation="portrait" id="oo_864591.jpg"><uri content-type="original_file" xlink:type="simple">https://binary.pensoft.net/fig/864591</uri></graphic></fig><fig id="F9767594" position="float" orientation="portrait"><object-id xmlns:xlink="http://www.w3.org/1999/xlink" content-type="arpha" xlink:type="simple">E7B2800D-2F96-5223-91B5-E5704C3EBFA0</object-id><object-id xmlns:xlink="http://www.w3.org/1999/xlink" content-type="doi" xlink:type="simple">10.3897/BDJ.11.e106208.figure6c</object-id><label>Figure 6c.</label><caption><p><italic><tp:taxon-name><tp:taxon-name-part taxon-name-part-type="genus" reg="Stemmops">S.</tp:taxon-name-part><tp:taxon-name-part taxon-name-part-type="species" reg="nipponicus">nipponicus</tp:taxon-name-part></tp:taxon-name></italic>.</p></caption><graphic xmlns:xlink="http://www.w3.org/1999/xlink" xlink:href="bdj-11-e106208-g006_c.jpg" xlink:type="simple" position="float" orientation="portrait" id="oo_864592.jpg"><uri content-type="original_file" xlink:type="simple">https://binary.pensoft.net/fig/864592</uri></graphic></fig></fig-group><fig id="F9767593" position="float" orientation="portrait"><object-id xmlns:xlink="http://www.w3.org/1999/xlink" content-type="arpha" xlink:type="simple">69D66EB0-DA2A-5C65-A23F-375E47B2AEFD</object-id><object-id xmlns:xlink="http://www.w3.org/1999/xlink" content-type="doi" xlink:type="simple">10.3897/BDJ.11.e106208.figure6b</object-id><label>Figure 6b.</label><caption><p><italic><tp:taxon-name><tp:taxon-name-part taxon-name-part-type="genus" reg="Stemmops">S.</tp:taxon-name-part><tp:taxon-name-part taxon-name-part-type="species" reg="nigrabdomenus">nigrabdomenus</tp:taxon-name-part></tp:taxon-name></italic>;</p></caption><graphic xmlns:xlink="http://www.w3.org/1999/xlink" xlink:href="bdj-11-e106208-g006_b.jpg" xlink:type="simple" position="float" orientation="portrait" id="oo_864591.jpg"><uri content-type="original_file" xlink:type="simple">https://binary.pensoft.net/fig/864591</uri></graphic></fig><fig-group id="F9767598" position="float" orientation="portrait"><caption><p>Embolic tips of <italic><tp:taxon-name><tp:taxon-name-part taxon-name-part-type="genus" reg="Stemmops">Stemmops</tp:taxon-name-part></tp:taxon-name></italic> spp., ventral.</p></caption><fig id="F9767603" position="float" orientation="portrait"><object-id xmlns:xlink="http://www.w3.org/1999/xlink" content-type="arpha" xlink:type="simple">D84DD9AC-C417-53F2-9286-3BA26638F235</object-id><object-id xmlns:xlink="http://www.w3.org/1999/xlink" content-type="doi" xlink:type="simple">10.3897/BDJ.11.e106208.figure7a</object-id><label>Figure 7a.</label><caption><p><italic><tp:taxon-name><tp:taxon-name-part taxon-name-part-type="genus" reg="Stemmops">S.</tp:taxon-name-part><tp:taxon-name-part taxon-name-part-type="species" reg="forcipus">forcipus</tp:taxon-name-part></tp:taxon-name></italic>;</p></caption><graphic xmlns:xlink="http://www.w3.org/1999/xlink" xlink:href="bdj-11-e106208-g007_a.jpg" xlink:type="simple" position="float" orientation="portrait" id="oo_847624.jpg"><uri content-type="original_file" xlink:type="simple">https://binary.pensoft.net/fig/847624</uri></graphic></fig><fig id="F9767604" position="float" orientation="portrait"><object-id xmlns:xlink="http://www.w3.org/1999/xlink" content-type="arpha" xlink:type="simple">1610AA79-864E-544E-B6FF-3058D816FB42</object-id><object-id xmlns:xlink="http://www.w3.org/1999/xlink" content-type="doi" xlink:type="simple">10.3897/BDJ.11.e106208.figure7b</object-id><label>Figure 7b.</label><caption><p><italic><tp:taxon-name><tp:taxon-name-part taxon-name-part-type="genus" reg="Stemmops">S.</tp:taxon-name-part><tp:taxon-name-part taxon-name-part-type="species" reg="lini">lini</tp:taxon-name-part></tp:taxon-name></italic> sp. n.;</p></caption><graphic xmlns:xlink="http://www.w3.org/1999/xlink" xlink:href="bdj-11-e106208-g007_b.jpg" xlink:type="simple" position="float" orientation="portrait" id="oo_847625.jpg"><uri content-type="original_file" xlink:type="simple">https://binary.pensoft.net/fig/847625</uri></graphic></fig><fig id="F9767605" position="float" orientation="portrait"><object-id xmlns:xlink="http://www.w3.org/1999/xlink" content-type="arpha" xlink:type="simple">B721D9F5-E293-5777-99C7-444347DEABFA</object-id><object-id xmlns:xlink="http://www.w3.org/1999/xlink" content-type="doi" xlink:type="simple">10.3897/BDJ.11.e106208.figure7c</object-id><label>Figure 7c.</label><caption><p><italic><tp:taxon-name><tp:taxon-name-part taxon-name-part-type="genus" reg="Stemmops">S.</tp:taxon-name-part><tp:taxon-name-part taxon-name-part-type="species" reg="nigrabdomenus">nigrabdomenus</tp:taxon-name-part></tp:taxon-name></italic>;</p></caption><graphic xmlns:xlink="http://www.w3.org/1999/xlink" xlink:href="bdj-11-e106208-g007_c.jpg" xlink:type="simple" position="float" orientation="portrait" id="oo_847626.jpg"><uri content-type="original_file" xlink:type="simple">https://binary.pensoft.net/fig/847626</uri></graphic></fig><fig id="F9767606" position="float" orientation="portrait"><object-id xmlns:xlink="http://www.w3.org/1999/xlink" content-type="arpha" xlink:type="simple">EC4C6963-BA50-5894-94BB-6F7EFBEF646C</object-id><object-id xmlns:xlink="http://www.w3.org/1999/xlink" content-type="doi" xlink:type="simple">10.3897/BDJ.11.e106208.figure7d</object-id><label>Figure 7d.</label><caption><p><italic><tp:taxon-name><tp:taxon-name-part taxon-name-part-type="genus" reg="Stemmops">S.</tp:taxon-name-part><tp:taxon-name-part taxon-name-part-type="species" reg="nipponicus">nipponicus</tp:taxon-name-part></tp:taxon-name></italic>.</p></caption><graphic xmlns:xlink="http://www.w3.org/1999/xlink" xlink:href="bdj-11-e106208-g007_d.jpg" xlink:type="simple" position="float" orientation="portrait" id="oo_847627.jpg"><uri content-type="original_file" xlink:type="simple">https://binary.pensoft.net/fig/847627</uri></graphic></fig></fig-group><fig id="F9767605" position="float" orientation="portrait"><object-id xmlns:xlink="http://www.w3.org/1999/xlink" content-type="arpha" xlink:type="simple">B721D9F5-E293-5777-99C7-444347DEABFA</object-id><object-id xmlns:xlink="http://www.w3.org/1999/xlink" content-type="doi" xlink:type="simple">10.3897/BDJ.11.e106208.figure7c</object-id><label>Figure 7c.</label><caption><p><italic><tp:taxon-name><tp:taxon-name-part taxon-name-part-type="genus" reg="Stemmops">S.</tp:taxon-name-part><tp:taxon-name-part taxon-name-part-type="species" reg="nigrabdomenus">nigrabdomenus</tp:taxon-name-part></tp:taxon-name></italic>;</p></caption><graphic xmlns:xlink="http://www.w3.org/1999/xlink" xlink:href="bdj-11-e106208-g007_c.jpg" xlink:type="simple" position="float" orientation="portrait" id="oo_847626.jpg"><uri content-type="original_file" xlink:type="simple">https://binary.pensoft.net/fig/847626</uri></graphic></fig><fig id="F9767634" position="float" orientation="portrait"><object-id xmlns:xlink="http://www.w3.org/1999/xlink" content-type="arpha" xlink:type="simple">C6AA2139-E6B5-56C7-8E73-6CEC7A696F92</object-id><object-id xmlns:xlink="http://www.w3.org/1999/xlink" content-type="doi" xlink:type="simple">10.3897/BDJ.11.e106208.figure11</object-id><label>Figure 11.</label><caption><p>Distribution records of <italic><tp:taxon-name><tp:taxon-name-part taxon-name-part-type="genus" reg="Stemmops">Stemmops</tp:taxon-name-part></tp:taxon-name></italic> species in China: <bold>1</bold> <italic><tp:taxon-name><tp:taxon-name-part taxon-name-part-type="genus" reg="Stemmops">S.</tp:taxon-name-part><tp:taxon-name-part taxon-name-part-type="species" reg="atratus">atratus</tp:taxon-name-part></tp:taxon-name></italic> sp. n.; <bold>2</bold> <italic><tp:taxon-name><tp:taxon-name-part taxon-name-part-type="genus" reg="Stemmops">S.</tp:taxon-name-part><tp:taxon-name-part taxon-name-part-type="species" reg="lini">lini</tp:taxon-name-part></tp:taxon-name></italic> sp. n.; <bold>3</bold> <italic><tp:taxon-name><tp:taxon-name-part taxon-name-part-type="genus" reg="Stemmops">S.</tp:taxon-name-part><tp:taxon-name-part taxon-name-part-type="species" reg="nigrabdomenus">nigrabdomenus</tp:taxon-name-part></tp:taxon-name></italic>. The green circles indicate type localities.</p></caption><graphic xmlns:xlink="http://www.w3.org/1999/xlink" xlink:href="bdj-11-e106208-g011.jpg" position="float" id="oo_847641.jpg" orientation="portrait" xlink:type="simple"><uri content-type="original_file" xlink:type="simple">https://binary.pensoft.net/fig/847641</uri></graphic></fig></tp:treatment-sec><ref-list><ref id="B9768075"><element-citation xmlns:xlink="http://www.w3.org/1999/xlink" publication-type="book" xlink:type="simple"><person-group person-group-type="author"><name name-style="western"><surname>Zhu</surname><given-names>M</given-names></name></person-group><year>1998</year><source>Fauna Sinica: <tp:taxon-name><tp:taxon-name-part taxon-name-part-type="class">Arachnida</tp:taxon-name-part></tp:taxon-name>: <tp:taxon-name><tp:taxon-name-part taxon-name-part-type="order">Araneae</tp:taxon-name-part></tp:taxon-name>: <tp:taxon-name><tp:taxon-name-part taxon-name-part-type="family">Theridiidae</tp:taxon-name-part></tp:taxon-name></source><publisher-name>Science Press</publisher-name><publisher-loc>Bejing</publisher-loc><size units="page">436</size></element-citation></ref></ref-list></tp:taxon-treatment>
